# Supplementary material for: Metagenomic investigation of viruses in green sea turtles (Chelonia mydas)
Source: Front Microbiol. 2025 Jan 22;16:1492038. doi: 10.3389/fmicb.2025.1492038 (PMC11794262; doi:10.3389/fmicb.2025.1492038)
Supplement: Supplementary file 1 [file Table_1.xls]

## Sheet: clean.fastp
Sample	duplication	insert_size peak(bp)	q20_rate	q30_rate	gc_content	clean/raw	raw bases(Gbp)	clean bases(Gbp)	clean reads(M)	raw reads(M)	hostfree bases(Gbp)	hostfree reads(M)
GT1010	0.132904	269	0.96878	0.912794	0.408367	0.995104	15.519	15.443	103.051	103.46	15.4427	103.049
GT111	0.171257	269	0.960494	0.89551	0.372877	0.992732	15.8265	15.7115	104.803	105.51	15.7036	104.75
GT222	0.147743	269	0.964722	0.904781	0.416103	0.991455	16.5404	16.399	109.438	110.269	16.399	109.437
GT333	0.1834	269	0.977326	0.934073	0.404587	0.993205	18.303	18.1786	121.261	122.02	18.1786	121.26
GT44	0.227346	269	0.978963	0.940337	0.415577	0.993205	17.4444	17.3259	115.599	116.296	17.3257	115.598
GT55	0.156349	269	0.972099	0.922309	0.372095	0.993739	15.9011	15.8015	105.426	106.007	15.8014	105.425
GT66	0.133012	269	0.968842	0.912846	0.408238	0.996205	15.4321	15.3735	102.499	102.881	15.3732	102.497
GT77	0.130252	269	0.968882	0.91272	0.41801	0.995298	15.6154	15.542	103.671	104.103	15.5419	103.67
GT88	0.167441	268	0.979095	0.942133	0.45351	0.993149	15.4845	15.3784	102.609	103.23	15.3783	102.609
GT99	0.144602	269	0.967783	0.912063	0.490761	0.993724	15.2448	15.1491	101.071	101.632	15.1489	101.07
