# Supplementary material for: Metagenomic investigation of viruses in green sea turtles (Chelonia mydas)
Source: Front Microbiol. 2025 Jan 22;16:1492038. doi: 10.3389/fmicb.2025.1492038 (PMC11794262; doi:10.3389/fmicb.2025.1492038)
Supplement: Supplementary file 2 [file Table_2.xls]

SampleID	# contigs	Largest contig	Total length	GC (%)	N50	# N's per 100 kbp
GT1010	94,620	682,255	332,701,388	42.12	13,300	42.23
GT111	102,010	666,349	295,041,822	41.53	12,110	65.45
GT222	102,369	768,701	370,093,300	43.06	14,352	56.62
GT333	97,134	814,283	281,169,553	41.39	8,584	73.24
GT44	98,528	841,943	308,308,771	42.58	11,760	42.04
GT55	73,204	668,952	212,559,484	39.48	10,072	52.41
GT66	94,694	682,255	332,489,863	42.12	13,222	41.68
GT77	87,735	1,021,370	255,765,010	43.01	9,718	51.74
GT88	87,969	795,652	289,407,053	41.37	11,431	68.14
GT99	98,894	768,457	300,933,213	42.69	9,752	54.4
