# Supplementary material for: Metagenomic investigation of viruses in green sea turtles (Chelonia mydas)
Source: Front Microbiol. 2025 Jan 22;16:1492038. doi: 10.3389/fmicb.2025.1492038 (PMC11794262; doi:10.3389/fmicb.2025.1492038)
Supplement: Supplementary file 3 [file Table_3.xls]

contig_id	contig_length	provirus	proviral_length	gene_count	viral_genes	host_genes	checkv_quality	miuvig_quality	completeness	completeness_method	contamination	kmer_freq	warnings
GT1010_NODE_100_length_148780_cov_9.981187	148780	No		223	20	1	Medium-quality	Genome-fragment	84.69	HMM-based (lower-bound)	0	1
GT1010_NODE_1034_length_44157_cov_67.520180	44157	No		52	5	1	High-quality	High-quality	100	AAI-based (medium-confidence)	0	1
GT1010_NODE_106_length_146698_cov_195.976153	146698	No		166	26	2	Medium-quality	Genome-fragment	81.62	HMM-based (lower-bound)	0	1
GT1010_NODE_1091_length_42376_cov_13.947851	42376	No		73	17	4	Complete	High-quality	100	DTR (high-confidence)	0	1
GT1010_NODE_109_length_144477_cov_38.430668	144477	No		155	24	7	Medium-quality	Genome-fragment	52.47	AAI-based (medium-confidence)	0	1.01
GT1010_NODE_1105_length_41920_cov_13.964553	41920	No		56	12	0	Complete	High-quality	100	DTR (high-confidence)	0	1
GT1010_NODE_1133_length_41211_cov_31.530372	41211	No		57	9	0	High-quality	High-quality	94.48	AAI-based (medium-confidence)	0	1
GT1010_NODE_1142_length_41063_cov_47.351980	41063	No		52	7	1	High-quality	High-quality	94.38	AAI-based (medium-confidence)	0	1
GT1010_NODE_1166_length_40605_cov_24.627645	40605	No		64	15	0	Complete	High-quality	100	DTR (high-confidence)	0	1
GT1010_NODE_1177_length_40288_cov_9.348222	40288	No		39	2	6	Medium-quality	Genome-fragment	64.27	HMM-based (lower-bound)	0	1
GT1010_NODE_1181_length_40206_cov_5.884038	40206	No		36	2	25	Medium-quality	Genome-fragment	64.94	HMM-based (lower-bound)	0	1
GT1010_NODE_119_length_139161_cov_12.382701	139161	No		119	3	78	High-quality	High-quality	100	HMM-based (lower-bound)	0	1
GT1010_NODE_1209_length_39259_cov_969.857515	39259	No		60	15	2	Complete	High-quality	100	DTR (high-confidence)	0	1
GT1010_NODE_1218_length_39177_cov_10.636113	39177	No		46	10	1	Medium-quality	Genome-fragment	88.78	AAI-based (high-confidence)	0	1
GT1010_NODE_1260_length_37997_cov_67.222418	37997	No		50	11	0	Complete	High-quality	100	DTR (high-confidence)	0	1
GT1010_NODE_1261_length_37974_cov_8.536169_1	26603	No		37	16	0	Medium-quality	Genome-fragment	58.93	AAI-based (high-confidence)	0	1
GT1010_NODE_1310_length_36836_cov_30.126859	36836	No		48	10	1	Complete	High-quality	100	DTR (high-confidence)	0	1
GT1010_NODE_1322_length_36505_cov_28.263155	36505	No		40	3	10	Medium-quality	Genome-fragment	51.54	HMM-based (lower-bound)	0	1
GT1010_NODE_1413_length_34618_cov_33.666782	34618	No		47	10	0	Medium-quality	Genome-fragment	53.16	AAI-based (high-confidence)	0	1
GT1010_NODE_1441_length_34015_cov_83.817786	34015	No		49	18	0	Medium-quality	Genome-fragment	88.94	AAI-based (medium-confidence)	0	1
GT1010_NODE_1446_length_33950_cov_81.646497	33950	No		35	7	3	High-quality	High-quality	100	AAI-based (medium-confidence)	0	1
GT1010_NODE_1472_length_33424_cov_325.886092	33424	No		50	7	0	Complete	High-quality	100	DTR (high-confidence)	0	1
GT1010_NODE_1514_length_32624_cov_9.246646	32624	No		46	19	1	Complete	High-quality	100	DTR (high-confidence)	0	1
GT1010_NODE_153_length_127324_cov_40.293041_1	35700	No		43	10	0	High-quality	High-quality	96.13	AAI-based (medium-confidence)	0	1
GT1010_NODE_1542_length_32099_cov_12.922606	32099	No		41	3	2	Medium-quality	Genome-fragment	51.19	AAI-based (high-confidence)	0	1
GT1010_NODE_1553_length_31959_cov_22.272442	31959	No		23	1	7	Medium-quality	Genome-fragment	52.97	HMM-based (lower-bound)	0	1.01
GT1010_NODE_1555_length_31900_cov_18.816800	31900	No		40	5	2	Medium-quality	Genome-fragment	71.58	AAI-based (medium-confidence)	0	1
GT1010_NODE_156_length_125568_cov_15.485743	125568	No		106	1	14	High-quality	High-quality	100	HMM-based (lower-bound)	0	1
GT1010_NODE_15_length_353497_cov_179.463861_1	39629	No		50	22	1	Medium-quality	Genome-fragment	89.79	AAI-based (high-confidence)	0	1
GT1010_NODE_1681_length_29670_cov_9.300591	29670	No		30	3	1	Medium-quality	Genome-fragment	67.39	AAI-based (medium-confidence)	0	1
GT1010_NODE_1708_length_29289_cov_12.825443	29289	No		47	21	0	Medium-quality	Genome-fragment	76.44	AAI-based (medium-confidence)	0	1
GT1010_NODE_1755_length_28517_cov_148.915115	28517	No		24	1	2	Medium-quality	Genome-fragment	60.58	AAI-based (medium-confidence)	0	1
GT1010_NODE_1756_length_28509_cov_17.791629	28509	No		30	7	3	Medium-quality	Genome-fragment	58.47	AAI-based (medium-confidence)	0	1
GT1010_NODE_182_length_116436_cov_81.597391	116436	No		118	1	65	High-quality	High-quality	100	AAI-based (medium-confidence)	0	1	contig >1.5x longer than expected genome length
GT1010_NODE_1921_length_26424_cov_15.142061	26424	No		41	9	5	Medium-quality	Genome-fragment	52.4	AAI-based (high-confidence)	0	1
GT1010_NODE_1998_length_25681_cov_8.495512	25681	No		30	10	1	Medium-quality	Genome-fragment	67.38	AAI-based (medium-confidence)	0	1
GT1010_NODE_2068_length_25053_cov_61.191535	25053	No		34	4	1	Medium-quality	Genome-fragment	56.63	AAI-based (medium-confidence)	0	1
GT1010_NODE_2071_length_25044_cov_50.985153	25044	No		38	11	0	Medium-quality	Genome-fragment	73.79	AAI-based (medium-confidence)	0	1
GT1010_NODE_2287_length_22939_cov_7.287625	22939	No		37	17	1	Medium-quality	Genome-fragment	54.2	AAI-based (medium-confidence)	0	1
GT1010_NODE_2445_length_21826_cov_6.024344	21826	No		29	19	1	Medium-quality	Genome-fragment	54.06	AAI-based (medium-confidence)	0	1
GT1010_NODE_2501_length_21427_cov_69.715141	21427	No		20	0	10	Medium-quality	Genome-fragment	50.98	AAI-based (medium-confidence)	0	1	no viral genes detected
GT1010_NODE_311_length_90918_cov_2138.696653	90918	No		97	12	0	Complete	High-quality	100	DTR (medium-confidence)	0	1
GT1010_NODE_324_length_89391_cov_7.799375	89391	No		103	22	2	Medium-quality	Genome-fragment	61.75	AAI-based (medium-confidence)	0	1
GT1010_NODE_3279_length_16760_cov_5.751990	16760	No		16	0	8	Medium-quality	Genome-fragment	58.89	AAI-based (high-confidence)	0	1.04	no viral genes detected
GT1010_NODE_3354_length_16391_cov_22.215536	16391	No		20	10	0	Medium-quality	Genome-fragment	70.58	AAI-based (medium-confidence)	0	1
GT1010_NODE_3355_length_16388_cov_4131.034042	16388	No		27	6	0	Medium-quality	Genome-fragment	69.98	AAI-based (medium-confidence)	0	1
GT1010_NODE_3386_length_16261_cov_8.546464	16261	No		23	7	0	Medium-quality	Genome-fragment	85.88	AAI-based (medium-confidence)	0	1
GT1010_NODE_3487_length_15907_cov_32.866452	15907	No		21	6	0	Medium-quality	Genome-fragment	64.91	AAI-based (medium-confidence)	0	1	low-confidence ITR
GT1010_NODE_3540_length_15690_cov_35.170579	15690	No		20	8	0	Medium-quality	Genome-fragment	82.3	AAI-based (medium-confidence)	0	1
GT1010_NODE_3720_length_15037_cov_113.039756	15037	No		23	8	0	Medium-quality	Genome-fragment	65.52	AAI-based (medium-confidence)	0	1
GT1010_NODE_3773_length_14794_cov_4.644752	14794	No		16	8	0	Medium-quality	Genome-fragment	76.2	AAI-based (medium-confidence)	0	1
GT1010_NODE_3847_length_14500_cov_128.263415	14500	No		20	7	1	Medium-quality	Genome-fragment	77.82	AAI-based (medium-confidence)	0	1
GT1010_NODE_38_length_226779_cov_29.043436	226779	No		213	3	146	High-quality	High-quality	100	HMM-based (lower-bound)	0	1
GT1010_NODE_3943_length_14166_cov_27.621194	14166	No		20	9	0	Medium-quality	Genome-fragment	61.56	AAI-based (medium-confidence)	0	1
GT1010_NODE_39_length_225641_cov_226.763647	225641	No		193	4	142	High-quality	High-quality	100	HMM-based (lower-bound)	0	1
GT1010_NODE_4075_length_13748_cov_79.671657	13748	No		19	8	0	Medium-quality	Genome-fragment	69.67	AAI-based (medium-confidence)	0	1
GT1010_NODE_4567_length_12504_cov_92.359344	12504	No		16	8	0	Medium-quality	Genome-fragment	56.16	AAI-based (medium-confidence)	0	1
GT1010_NODE_488_length_72350_cov_19.261816_1	52097	No		69	8	1	High-quality	High-quality	100	AAI-based (medium-confidence)	0	1
GT1010_NODE_492_length_72156_cov_10.267347	72156	No		39	2	24	Medium-quality	Genome-fragment	54.19	HMM-based (lower-bound)	0	1
GT1010_NODE_525_length_68851_cov_10.804916	68851	No		103	16	0	High-quality	High-quality	97.44	AAI-based (high-confidence)	0	1
GT1010_NODE_63_length_188477_cov_13.324304	188477	No		185	5	85	High-quality	High-quality	100	HMM-based (lower-bound)	0	1
GT1010_NODE_654_length_59953_cov_11.205750	59953	No		72	5	7	High-quality	High-quality	100	AAI-based (medium-confidence)	0	1
GT1010_NODE_68_length_180066_cov_72.341590	180066	No		197	2	140	Medium-quality	Genome-fragment	74.96	HMM-based (lower-bound)	0	1
GT1010_NODE_71_length_176922_cov_18.332012_1	65150	No		88	15	2	Medium-quality	Genome-fragment	65.98	AAI-based (high-confidence)	0	1
GT1010_NODE_732_length_55773_cov_61.694408_1	51824	No		66	8	0	High-quality	High-quality	100	AAI-based (high-confidence)	0	1.01
GT1010_NODE_74_length_172643_cov_14.613073	172643	No		231	49	5	Medium-quality	Genome-fragment	86.33	AAI-based (medium-confidence)	0	1.01
GT1010_NODE_788_length_53453_cov_15.690906	53453	No		72	16	2	High-quality	High-quality	100	AAI-based (high-confidence)	0	1
GT1010_NODE_819_length_52203_cov_27.794546	52203	No		85	9	0	High-quality	High-quality	97.14	AAI-based (medium-confidence)	0	1
GT1010_NODE_832_length_51751_cov_61.088537_1	36969	No		46	14	1	Medium-quality	Genome-fragment	86.81	AAI-based (medium-confidence)	0	1
GT1010_NODE_838_length_51368_cov_20.497398	51368	No		71	13	2	High-quality	High-quality	96.53	AAI-based (high-confidence)	0	1
GT1010_NODE_863_length_50222_cov_2473.713019	50222	No		73	21	2	Complete	High-quality	100	DTR (high-confidence)	0	1
GT1010_NODE_864_length_50154_cov_56.587936	50154	No		68	16	2	High-quality	High-quality	99.48	AAI-based (high-confidence)	0	1
GT1010_NODE_925_length_47717_cov_31.653435	47717	No		91	13	0	Medium-quality	Genome-fragment	73.46	AAI-based (high-confidence)	0	1.02
GT1010_NODE_930_length_47583_cov_9.011677	47583	No		69	20	0	High-quality	High-quality	100	AAI-based (high-confidence)	0	1
GT111_NODE_1001_length_42395_cov_7.941403_1	20302	No		29	10	0	Medium-quality	Genome-fragment	64.14	AAI-based (medium-confidence)	0	1
GT111_NODE_1029_length_41397_cov_11.646582	41397	No		44	6	2	Medium-quality	Genome-fragment	85.53	AAI-based (high-confidence)	0	1
GT111_NODE_1042_length_40996_cov_44.015364_1	29075	No		35	7	2	Medium-quality	Genome-fragment	64.6	AAI-based (medium-confidence)	0	1
GT111_NODE_1050_length_40855_cov_221.372475	40855	No		41	2	26	Medium-quality	Genome-fragment	75.24	HMM-based (lower-bound)	0	1.01
GT111_NODE_1063_length_40504_cov_212.516057	40504	No		44	21	1	High-quality	High-quality	92.51	AAI-based (high-confidence)	0	1
GT111_NODE_1079_length_39968_cov_13.105254	39968	No		52	7	0	Complete	High-quality	100	DTR (medium-confidence)	0	1
GT111_NODE_1277_length_34155_cov_9.716158	34155	No		51	13	1	High-quality	High-quality	100	AAI-based (high-confidence)	0	1
GT111_NODE_1393_length_31277_cov_7.253731	31277	No		51	11	0	Medium-quality	Genome-fragment	54.09	AAI-based (high-confidence)	0	1
GT111_NODE_1419_length_30658_cov_12.825605	30658	No		53	14	1	Medium-quality	Genome-fragment	75.93	AAI-based (medium-confidence)	0	1
GT111_NODE_1530_length_28579_cov_7.245302	28579	No		44	19	0	Medium-quality	Genome-fragment	65.2	AAI-based (medium-confidence)	0	1
GT111_NODE_1622_length_27172_cov_33.775049	27172	No		33	7	1	Medium-quality	Genome-fragment	61.19	AAI-based (medium-confidence)	0	1
GT111_NODE_162_length_133340_cov_259.999955_1	33174	No		54	11	0	Medium-quality	Genome-fragment	79.7	AAI-based (medium-confidence)	0	1
GT111_NODE_1798_length_24440_cov_9.813615	24440	No		22	0	5	Medium-quality	Genome-fragment	57.92	AAI-based (medium-confidence)	0	1	no viral genes detected
GT111_NODE_2088_length_21111_cov_264.362462	21111	No		21	2	10	High-quality	High-quality	100	HMM-based (lower-bound)	0	1
GT111_NODE_230_length_113271_cov_51.800841_1	40394	No		54	14	1	High-quality	High-quality	98.02	AAI-based (medium-confidence)	0	1
GT111_NODE_2590_length_16821_cov_77.123226	16821	No		24	6	0	Medium-quality	Genome-fragment	72.83	AAI-based (medium-confidence)	0	1
GT111_NODE_299_length_97940_cov_14.403657	97940	No		111	17	1	High-quality	High-quality	94.63	AAI-based (medium-confidence)	0	1
GT111_NODE_313_length_95328_cov_16.982555	95328	No		80	1	50	High-quality	High-quality	100	HMM-based (lower-bound)	0	1
GT111_NODE_38_length_235524_cov_20.020389	235524	No		214	1	155	Medium-quality	Genome-fragment	81.25	HMM-based (lower-bound)	0	1
GT111_NODE_3_length_472133_cov_283.756871	472133	No		425	6	295	High-quality	High-quality	100	HMM-based (lower-bound)	0	1.01
GT111_NODE_418_length_83319_cov_8.871109_1	33094	No		50	16	0	Medium-quality	Genome-fragment	53.4	AAI-based (medium-confidence)	0	1
GT111_NODE_421_length_83098_cov_70.446022	83098	No		104	3	17	Medium-quality	Genome-fragment	69.1	HMM-based (lower-bound)	0	1.01
GT111_NODE_446_length_79888_cov_21.481881	79888	No		111	23	1	Complete	High-quality	100	DTR (high-confidence)	0	1
GT111_NODE_44_length_222880_cov_46.217283_1	54708	No		72	14	1	High-quality	High-quality	94.6	AAI-based (high-confidence)	0	1
GT111_NODE_542_length_70257_cov_39.978761_1	30243	No		35	12	0	Medium-quality	Genome-fragment	60.12	AAI-based (high-confidence)	0	1
GT111_NODE_61_length_191765_cov_274.900991_1	96617	No		99	13	3	Medium-quality	Genome-fragment	87.09	AAI-based (medium-confidence)	0	1
GT111_NODE_643_length_61115_cov_92.921323	61115	No		86	17	3	Complete	High-quality	100	DTR (high-confidence)	0	1.02
GT111_NODE_65_length_188124_cov_15.929829	188124	No		322	25	2	High-quality	High-quality	100	AAI-based (high-confidence)	0	1
GT111_NODE_662_length_59675_cov_8.000470_1	55444	No		74	19	1	High-quality	High-quality	100	AAI-based (medium-confidence)	0	1
GT111_NODE_664_length_59626_cov_35.356885_1	34544	No		50	17	0	High-quality	High-quality	92.1	AAI-based (medium-confidence)	0	1
GT111_NODE_774_length_53246_cov_7.945649	53246	No		63	20	1	High-quality	High-quality	100	AAI-based (high-confidence)	0	1
GT111_NODE_850_length_49404_cov_21.671158_1	28265	No		29	6	1	Medium-quality	Genome-fragment	60.81	AAI-based (medium-confidence)	0	1
GT111_NODE_968_length_44055_cov_13.880727_1	41578	No		47	3	0	High-quality	High-quality	95.12	AAI-based (high-confidence)	0	1
GT222_NODE_1146_length_44552_cov_10.402139	44552	No		61	13	0	High-quality	High-quality	100	AAI-based (high-confidence)	0	1
GT222_NODE_1166_length_43970_cov_129.718934	43970	No		49	21	0	Complete	High-quality	100	DTR (high-confidence)	0	1
GT222_NODE_1239_length_41983_cov_14.668837	41983	No		57	7	3	Medium-quality	Genome-fragment	86.74	AAI-based (high-confidence)	0	1
GT222_NODE_1260_length_41484_cov_21.547587	41484	No		34	1	15	High-quality	High-quality	91.45	HMM-based (lower-bound)	0	1
GT222_NODE_126_length_158444_cov_22.226948	158444	No		185	6	43	High-quality	High-quality	94.14	HMM-based (lower-bound)	0	1
GT222_NODE_1370_length_39026_cov_130.697647	39026	No		61	20	2	Complete	High-quality	100	DTR (high-confidence)	0	1
GT222_NODE_1397_length_38386_cov_19.930604	38386	No		47	17	1	High-quality	High-quality	95.34	AAI-based (high-confidence)	0	1
GT222_NODE_1432_length_37780_cov_20.464042	37780	No		48	2	31	Medium-quality	Genome-fragment	51.54	HMM-based (lower-bound)	0	1.01
GT222_NODE_1504_length_36412_cov_29.407789	36412	No		55	14	2	High-quality	High-quality	98.6	AAI-based (high-confidence)	0	1
GT222_NODE_1564_length_35559_cov_10.091032	35559	No		50	17	3	Medium-quality	Genome-fragment	52.48	HMM-based (lower-bound)	0	1
GT222_NODE_1675_length_33958_cov_51.522786	33958	No		49	9	0	Medium-quality	Genome-fragment	68.22	HMM-based (lower-bound)	0	1
GT222_NODE_1706_length_33201_cov_15.394980	33201	No		43	14	0	Complete	High-quality	100	DTR (high-confidence)	0	1
GT222_NODE_1733_length_32854_cov_33.772432	32854	No		50	9	1	Medium-quality	Genome-fragment	50.98	HMM-based (lower-bound)	0	1
GT222_NODE_180_length_135835_cov_36.394771_1	43357	No		50	19	0	High-quality	High-quality	93.17	AAI-based (medium-confidence)	0	1
GT222_NODE_1818_length_31319_cov_16.570912	31319	No		41	18	0	Medium-quality	Genome-fragment	50.08	AAI-based (high-confidence)	0	1
GT222_NODE_1846_length_30962_cov_19.386838	30962	No		35	3	0	Medium-quality	Genome-fragment	68.88	AAI-based (medium-confidence)	0	1
GT222_NODE_1937_length_29949_cov_118.577474	29949	No		24	2	12	High-quality	High-quality	100	AAI-based (medium-confidence)	0	1	contig >1.5x longer than expected genome length
GT222_NODE_2012_length_28868_cov_6.367161	28868	No		40	13	2	Medium-quality	Genome-fragment	79.72	AAI-based (medium-confidence)	0	1
GT222_NODE_219_length_121646_cov_22.921960	121646	No		150	39	3	Complete	High-quality	100	DTR (high-confidence)	0	1
GT222_NODE_2281_length_26079_cov_54.512412	26079	No		27	18	0	Medium-quality	Genome-fragment	65.26	AAI-based (medium-confidence)	0	1
GT222_NODE_22_length_299768_cov_64.170476	299768	No		331	2	205	High-quality	High-quality	100	HMM-based (lower-bound)	0	1
GT222_NODE_233_length_115618_cov_46.179980_1	29874	No		39	9	0	Medium-quality	Genome-fragment	67.88	AAI-based (medium-confidence)	0	1
GT222_NODE_252_length_113579_cov_10.900585_1	28170	No		41	19	0	Medium-quality	Genome-fragment	73.15	AAI-based (high-confidence)	0	1
GT222_NODE_2541_length_23772_cov_7.250580	23772	No		25	6	1	Medium-quality	Genome-fragment	65.51	AAI-based (high-confidence)	0	1.01
GT222_NODE_264_length_110268_cov_216.195975	110268	No		147	33	2	Complete	High-quality	100	DTR (high-confidence)	0	1
GT222_NODE_286_length_107523_cov_116.043706	107523	No		140	23	5	High-quality	High-quality	100	AAI-based (high-confidence)	0	1
GT222_NODE_322_length_100391_cov_11.228193_1	83533	No		117	16	8	High-quality	High-quality	100	AAI-based (high-confidence)	0	1
GT222_NODE_32_length_263898_cov_19.419769_1	42723	No		50	22	0	High-quality	High-quality	90.58	AAI-based (high-confidence)	0	1
GT222_NODE_3848_length_16076_cov_25.120030	16076	No		21	7	0	Medium-quality	Genome-fragment	84.53	AAI-based (medium-confidence)	0	1
GT222_NODE_3850_length_16073_cov_30.540551	16073	No		23	10	0	Medium-quality	Genome-fragment	69.85	AAI-based (medium-confidence)	0	1
GT222_NODE_3893_length_15899_cov_356.977560	15899	No		19	9	0	Medium-quality	Genome-fragment	73.53	AAI-based (medium-confidence)	0	1
GT222_NODE_3895_length_15896_cov_533.000126	15896	No		24	9	0	Complete	High-quality	100	ITR (medium-confidence)	0	1
GT222_NODE_3901_length_15869_cov_18.090869	15869	No		29	6	0	Medium-quality	Genome-fragment	68.51	AAI-based (medium-confidence)	0	1
GT222_NODE_395_length_91269_cov_20.291973	91269	No		96	7	0	Complete	High-quality	100	DTR (high-confidence)	0	1
GT222_NODE_3989_length_15504_cov_314.716487	15504	No		26	8	0	Medium-quality	Genome-fragment	67.23	AAI-based (medium-confidence)	0	1
GT222_NODE_4036_length_15380_cov_94.985840	15380	No		24	7	0	Medium-quality	Genome-fragment	75.55	AAI-based (medium-confidence)	0	1
GT222_NODE_4844_length_12882_cov_1104.854136	12882	No		13	5	0	High-quality	High-quality	100	AAI-based (medium-confidence)	0	1
GT222_NODE_520_length_78299_cov_21.931356_1	48297	No		56	15	1	Medium-quality	Genome-fragment	66.97	HMM-based (lower-bound)	0	1
GT222_NODE_522_length_77947_cov_23.154945	77947	No		102	28	3	Medium-quality	Genome-fragment	58.29	AAI-based (high-confidence)	0	1
GT222_NODE_5718_length_10858_cov_12.317967	10858	No		13	0	1	Medium-quality	Genome-fragment	66.74	AAI-based (medium-confidence)	0	1	no viral genes detected
GT222_NODE_5749_length_10785_cov_38.295993	10785	No		15	9	0	Medium-quality	Genome-fragment	50.49	AAI-based (medium-confidence)	0	1
GT222_NODE_599_length_70314_cov_44.164434	70314	No		109	18	1	High-quality	High-quality	100	AAI-based (medium-confidence)	0	1
GT222_NODE_605_length_69565_cov_16.156740_1	26128	No		35	8	0	Medium-quality	Genome-fragment	52.95	HMM-based (lower-bound)	0	1
GT222_NODE_653_length_65168_cov_21.695529_1	49860	No		72	19	1	High-quality	High-quality	100	AAI-based (high-confidence)	0	1
GT222_NODE_664_length_64511_cov_43.977876	64511	No		74	6	6	High-quality	High-quality	100	AAI-based (high-confidence)	0	1
GT222_NODE_73_length_198045_cov_161.281332	198045	No		215	26	4	High-quality	High-quality	100	AAI-based (high-confidence)	0	1
GT222_NODE_807_length_56907_cov_38.175403	56907	No		51	8	2	Medium-quality	Genome-fragment	51.34	AAI-based (medium-confidence)	0	1
GT222_NODE_836_length_55436_cov_35.110724_1	49684	No		57	22	2	High-quality	High-quality	100	AAI-based (high-confidence)	0	1
GT222_NODE_846_length_55109_cov_13.991790	55109	No		83	35	0	High-quality	High-quality	100	AAI-based (high-confidence)	0	1
GT222_NODE_893_length_53085_cov_64.658589	53085	No		69	15	1	Medium-quality	Genome-fragment	80.93	AAI-based (high-confidence)	0	1
GT222_NODE_895_length_52987_cov_10.429117	52987	No		56	2	33	High-quality	High-quality	100	AAI-based (medium-confidence)	0	1
GT222_NODE_930_length_51319_cov_70.441948	51319	No		90	11	0	Medium-quality	Genome-fragment	50.91	HMM-based (lower-bound)	0	1	low-confidence DTR
GT222_NODE_955_length_50591_cov_17.473286_1	33558	No		41	13	4	Medium-quality	Genome-fragment	51.39	HMM-based (lower-bound)	0	1
GT222_NODE_98_length_172572_cov_17.166847_1	39987	No		50	23	7	Medium-quality	Genome-fragment	84.95	AAI-based (medium-confidence)	0	1
GT222_NODE_996_length_49040_cov_9.146800	49040	No		43	1	33	High-quality	High-quality	91.2	HMM-based (lower-bound)	0	1.01
GT333_NODE_1001_length_35140_cov_9.576828	35140	No		51	20	1	High-quality	High-quality	100	AAI-based (high-confidence)	0	1
GT333_NODE_1011_length_34873_cov_139.082228	34873	No		44	11	0	Complete	High-quality	100	DTR (medium-confidence)	0	1.01
GT333_NODE_1032_length_34422_cov_136.281316	34422	No		55	20	0	Complete	High-quality	100	DTR (high-confidence)	0	1
GT333_NODE_1079_length_33016_cov_5.785140	33016	No		44	13	0	High-quality	High-quality	92.09	AAI-based (high-confidence)	0	1.01
GT333_NODE_118_length_143700_cov_32.668154	143700	No		192	44	5	High-quality	High-quality	93.47	AAI-based (medium-confidence)	0	1
GT333_NODE_1214_length_29515_cov_7.487135	29515	No		52	12	3	Medium-quality	Genome-fragment	71.93	AAI-based (high-confidence)	0	1
GT333_NODE_1223_length_29274_cov_17.039871	29274	No		45	16	0	Medium-quality	Genome-fragment	59.33	AAI-based (medium-confidence)	0	1
GT333_NODE_1243_length_28949_cov_114.711324	28949	No		44	16	0	Medium-quality	Genome-fragment	79.14	AAI-based (medium-confidence)	0	1
GT333_NODE_128_length_137319_cov_59.290870_1	42296	No		43	5	2	Medium-quality	Genome-fragment	87.38	AAI-based (high-confidence)	0	1
GT333_NODE_1302_length_27747_cov_6.178174	27747	No		35	11	0	Medium-quality	Genome-fragment	67.12	AAI-based (medium-confidence)	0	1
GT333_NODE_1328_length_27112_cov_12.732084	27112	No		33	9	0	High-quality	High-quality	93.98	AAI-based (high-confidence)	0	1
GT333_NODE_13_length_380011_cov_11.168114_1	30538	No		50	17	1	Medium-quality	Genome-fragment	76.8	AAI-based (medium-confidence)	0	1
GT333_NODE_144_length_130694_cov_290.840430_1	35145	No		32	7	3	Medium-quality	Genome-fragment	64.01	AAI-based (medium-confidence)	0	1
GT333_NODE_145_length_130692_cov_39.985739_1	46187	No		60	15	7	High-quality	High-quality	100	AAI-based (medium-confidence)	0	1
GT333_NODE_1466_length_24598_cov_5.305097	24598	No		21	8	0	Medium-quality	Genome-fragment	59.67	AAI-based (medium-confidence)	0	1.01
GT333_NODE_183_length_115477_cov_29.587687_1	40785	No		87	16	0	High-quality	High-quality	100	AAI-based (medium-confidence)	0	1
GT333_NODE_207_length_107681_cov_42.942105	107681	No		110	16	0	Complete	High-quality	100	DTR (high-confidence)	0	1
GT333_NODE_2099_length_17477_cov_53.642636	17477	No		20	8	0	Complete	High-quality	100	ITR (medium-confidence)	0	1
GT333_NODE_2217_length_16481_cov_8.224705	16481	No		24	6	0	Medium-quality	Genome-fragment	71.45	AAI-based (medium-confidence)	0	1
GT333_NODE_2309_length_15892_cov_78.433605	15892	No		23	6	0	Complete	High-quality	100	ITR (medium-confidence)	0	1
GT333_NODE_2315_length_15862_cov_71.377807	15862	No		17	9	0	Medium-quality	Genome-fragment	69.08	AAI-based (medium-confidence)	0	1	low-confidence ITR
GT333_NODE_235_length_99183_cov_618.914222	99183	No		171	17	1	High-quality	High-quality	99.84	AAI-based (high-confidence)	0	1.01
GT333_NODE_2438_length_15105_cov_374.591821	15105	No		22	6	1	Medium-quality	Genome-fragment	50.84	HMM-based (lower-bound)	0	1
GT333_NODE_247_length_95704_cov_408.104361	95704	No		88	7	0	Complete	High-quality	100	DTR (high-confidence)	0	1
GT333_NODE_250_length_95588_cov_21.131578	95588	No		145	14	1	Complete	High-quality	100	DTR (high-confidence)	0	1
GT333_NODE_2865_length_12983_cov_152.046798	12983	No		19	9	0	Medium-quality	Genome-fragment	68.64	AAI-based (medium-confidence)	0	1
GT333_NODE_289_length_88249_cov_25.268782_1	39461	No		53	3	1	Medium-quality	Genome-fragment	87.77	AAI-based (medium-confidence)	0	1
GT333_NODE_290_length_87960_cov_29.535874	87960	No		89	1	34	Medium-quality	Genome-fragment	80.11	HMM-based (lower-bound)	0	1.02
GT333_NODE_308_length_85201_cov_29.109189	85201	No		142	15	3	Complete	High-quality	100	DTR (high-confidence)	0	1
GT333_NODE_313_length_84068_cov_910.650578	84068	No		142	19	3	Complete	High-quality	100	DTR (high-confidence)	0	1
GT333_NODE_323_length_82970_cov_44.259507_1	50797	No		70	12	2	High-quality	High-quality	100	AAI-based (medium-confidence)	0	1
GT333_NODE_329_length_82233_cov_26.999319	82233	No		112	20	4	Medium-quality	Genome-fragment	50.56	AAI-based (medium-confidence)	0	1
GT333_NODE_341_length_80768_cov_9.838663	80768	No		106	11	0	Medium-quality	Genome-fragment	72.9	AAI-based (medium-confidence)	0	1
GT333_NODE_365_length_76672_cov_7.969445_1	62383	No		76	22	2	High-quality	High-quality	100	AAI-based (high-confidence)	0	1
GT333_NODE_418_length_68224_cov_23.853408	68224	No		83	30	2	Medium-quality	Genome-fragment	57.75	AAI-based (high-confidence)	0	1
GT333_NODE_41_length_229526_cov_35.910015_1	135886	No		223	36	3	High-quality	High-quality	100	AAI-based (high-confidence)	0	1.01	contig >1.5x longer than expected genome length
GT333_NODE_460_length_63025_cov_90.566905_1	44653	No		50	14	2	High-quality	High-quality	100	AAI-based (medium-confidence)	0	1
GT333_NODE_478_length_62004_cov_73.275824	62004	No		92	30	3	High-quality	High-quality	97.55	AAI-based (high-confidence)	0	1
GT333_NODE_519_length_57793_cov_138.587585_1	55319	No		77	13	1	High-quality	High-quality	95.59	AAI-based (high-confidence)	0	1
GT333_NODE_630_length_50275_cov_203.152947	50275	No		66	14	1	High-quality	High-quality	100	AAI-based (high-confidence)	0	1
GT333_NODE_656_length_48306_cov_38.395121	48306	No		47	7	1	Medium-quality	Genome-fragment	75.96	AAI-based (high-confidence)	0	1
GT333_NODE_696_length_45564_cov_29.844514	45564	No		69	13	0	Complete	High-quality	100	DTR (high-confidence)	0	1
GT333_NODE_6_length_580293_cov_31.138638	580293	No		569	1	415	High-quality	High-quality	100	HMM-based (lower-bound)	0	1
GT333_NODE_743_length_43704_cov_67.339412_1	35488	No		43	13	0	Medium-quality	Genome-fragment	80.04	AAI-based (high-confidence)	0	1
GT333_NODE_74_length_176621_cov_47.082151	176621	No		157	1	114	High-quality	High-quality	100	HMM-based (lower-bound)	0	1
GT333_NODE_765_length_42760_cov_14.634703	42760	No		69	24	1	Complete	High-quality	100	DTR (high-confidence)	0	1.01
GT333_NODE_778_length_42214_cov_156.888944	42214	No		59	9	1	Medium-quality	Genome-fragment	76.42	HMM-based (lower-bound)	0	1
GT333_NODE_7_length_482322_cov_33.277637	482322	No		447	3	314	High-quality	High-quality	100	HMM-based (lower-bound)	0	1
GT333_NODE_838_length_39972_cov_55.871233	39972	No		40	20	0	Medium-quality	Genome-fragment	80.67	AAI-based (medium-confidence)	0	1
GT333_NODE_874_length_38584_cov_13.428664	38584	No		45	9	0	Complete	High-quality	100	DTR (high-confidence)	0	1.02
GT333_NODE_878_length_38512_cov_84.618041_1	24458	No		32	9	0	Medium-quality	Genome-fragment	66.12	AAI-based (medium-confidence)	0	1
GT333_NODE_897_length_38010_cov_7.951706	38010	No		51	6	0	Complete	High-quality	100	DTR (high-confidence)	0	1
GT333_NODE_902_length_37952_cov_6.988970	37952	No		68	18	1	High-quality	High-quality	99.27	AAI-based (medium-confidence)	0	1
GT333_NODE_938_length_36801_cov_13.155609	36801	No		40	13	2	High-quality	High-quality	95.87	AAI-based (medium-confidence)	0	1
GT44_NODE_1010_length_40184_cov_8.375115	40184	No		53	5	1	High-quality	High-quality	93.97	AAI-based (high-confidence)	0	1
GT44_NODE_106_length_159246_cov_20.382440	159246	No		156	1	57	High-quality	High-quality	100	HMM-based (lower-bound)	0	1
GT44_NODE_1097_length_37421_cov_137.501793	37421	No		49	6	1	High-quality	High-quality	93.2	AAI-based (high-confidence)	0	1
GT44_NODE_10_length_392696_cov_59.306287_1	56061	No		73	32	0	Medium-quality	Genome-fragment	74.39	AAI-based (high-confidence)	0	1
GT44_NODE_1101_length_37176_cov_27.376660	37176	No		42	19	1	Medium-quality	Genome-fragment	78.94	AAI-based (high-confidence)	0	1
GT44_NODE_1116_length_36709_cov_11.930840	36709	No		56	18	1	High-quality	High-quality	95.06	AAI-based (high-confidence)	0	1
GT44_NODE_1121_length_36574_cov_86.109067	36574	No		45	10	0	Medium-quality	Genome-fragment	73.69	AAI-based (high-confidence)	0	1.01
GT44_NODE_112_length_157628_cov_64.103958_1	70513	No		76	20	5	High-quality	High-quality	100	AAI-based (high-confidence)	0	1
GT44_NODE_1268_length_33421_cov_12.052748	33421	No		50	14	1	High-quality	High-quality	100	AAI-based (high-confidence)	0	1
GT44_NODE_12_length_383812_cov_13.193839_1	37015	No		49	24	0	High-quality	High-quality	90.3	AAI-based (medium-confidence)	0	1
GT44_NODE_1304_length_32679_cov_8.299289	32679	No		44	12	0	Medium-quality	Genome-fragment	71.32	AAI-based (medium-confidence)	0	1
GT44_NODE_13_length_351816_cov_58.030552	351816	No		336	14	168	High-quality	High-quality	100	HMM-based (lower-bound)	0	1
GT44_NODE_145_length_138051_cov_53.382134	138051	No		130	2	81	High-quality	High-quality	100	HMM-based (lower-bound)	0	1.01
GT44_NODE_1471_length_29758_cov_44.718278	29758	No		45	4	0	Medium-quality	Genome-fragment	65.21	AAI-based (medium-confidence)	0	1
GT44_NODE_165_length_130133_cov_54.852773_1	27896	No		37	18	1	Medium-quality	Genome-fragment	58.74	AAI-based (high-confidence)	0	1
GT44_NODE_1664_length_26739_cov_39.726240	26739	No		18	0	6	Medium-quality	Genome-fragment	77.11	AAI-based (medium-confidence)	0	1	no viral genes detected
GT44_NODE_2011_length_22566_cov_6.200080	22566	No		41	14	0	Medium-quality	Genome-fragment	57.84	AAI-based (medium-confidence)	0	1
GT44_NODE_211_length_114199_cov_19.443484_1	54611	No		91	25	0	High-quality	High-quality	99.17	AAI-based (high-confidence)	0	1
GT44_NODE_2285_length_20071_cov_10.556505	20071	No		22	11	0	Medium-quality	Genome-fragment	53.87	AAI-based (medium-confidence)	0	1
GT44_NODE_231_length_108951_cov_16.563391_1	18938	No		28	10	0	Medium-quality	Genome-fragment	59.8	AAI-based (medium-confidence)	0	1
GT44_NODE_2339_length_19656_cov_38.597367	19656	No		21	6	2	Medium-quality	Genome-fragment	58.05	AAI-based (high-confidence)	0	1
GT44_NODE_2569_length_17998_cov_10.136321_1	11186	Yes	7681	8	3	1	Medium-quality	Genome-fragment	53.6	AAI-based (medium-confidence)	31.33	1
GT44_NODE_275_length_100450_cov_18.404442	100450	No		173	25	1	Complete	High-quality	100	DTR (high-confidence)	0	1
GT44_NODE_2896_length_16269_cov_7.143333	16269	No		23	6	0	Medium-quality	Genome-fragment	68.9	AAI-based (medium-confidence)	0	1
GT44_NODE_289_length_97296_cov_18.877562_1	34718	No		60	15	2	Medium-quality	Genome-fragment	87.87	AAI-based (high-confidence)	0	1
GT44_NODE_3059_length_15445_cov_90.024886	15445	No		19	10	0	Medium-quality	Genome-fragment	67.27	AAI-based (medium-confidence)	0	1	low-confidence ITR
GT44_NODE_305_length_94267_cov_12.317932_1	63120	No		78	15	4	Medium-quality	Genome-fragment	82.27	AAI-based (high-confidence)	0	1.01
GT44_NODE_309_length_93577_cov_315.294572	93577	No		114	23	1	Complete	High-quality	100	DTR (high-confidence)	0	1
GT44_NODE_3213_length_14766_cov_14.178098	14766	No		17	7	0	Medium-quality	Genome-fragment	69.5	AAI-based (medium-confidence)	0	1
GT44_NODE_32_length_244137_cov_53.504900	244137	No		218	3	164	High-quality	High-quality	100	HMM-based (lower-bound)	0	1.01
GT44_NODE_331_length_90383_cov_35.185624	90383	No		156	16	1	High-quality	High-quality	91.31	AAI-based (high-confidence)	0	1
GT44_NODE_333_length_89879_cov_23.022789	89879	No		89	3	24	Medium-quality	Genome-fragment	89.1	HMM-based (lower-bound)	0	1
GT44_NODE_3684_length_13040_cov_2164.875907	13040	No		18	8	0	Medium-quality	Genome-fragment	55.61	AAI-based (medium-confidence)	0	1
GT44_NODE_386_length_80245_cov_19.394625_1	36025	No		46	14	1	Medium-quality	Genome-fragment	63.76	AAI-based (high-confidence)	0	1
GT44_NODE_410_length_77324_cov_71.791870_1	58012	No		72	36	2	High-quality	High-quality	100	AAI-based (high-confidence)	0	1.01
GT44_NODE_41_length_226284_cov_55.073686_2	37895	No		62	19	0	High-quality	High-quality	90.23	AAI-based (medium-confidence)	0	1
GT44_NODE_422_length_76283_cov_15.345188	76283	No		127	17	2	Medium-quality	Genome-fragment	86.59	AAI-based (high-confidence)	0	1
GT44_NODE_43_length_225649_cov_14.050343_1	45754	No		55	11	1	High-quality	High-quality	91.66	AAI-based (high-confidence)	0	1.01
GT44_NODE_492_length_68136_cov_12.077995_1	32351	No		47	12	0	High-quality	High-quality	99.69	AAI-based (medium-confidence)	0	1
GT44_NODE_50_length_216618_cov_535.468824	216618	No		211	5	150	High-quality	High-quality	100	HMM-based (lower-bound)	0	1
GT44_NODE_535_length_64091_cov_8.693469	64091	No		55	7	4	High-quality	High-quality	100	AAI-based (high-confidence)	0	1
GT44_NODE_554_length_62203_cov_32.356858_1	56201	No		73	8	2	Medium-quality	Genome-fragment	50.67	AAI-based (medium-confidence)	0	1
GT44_NODE_635_length_56460_cov_220.871607	56460	No		77	14	4	High-quality	High-quality	96.28	AAI-based (high-confidence)	0	1
GT44_NODE_6_length_438785_cov_497.242126_1	46490	No		67	19	1	High-quality	High-quality	100	AAI-based (high-confidence)	0	1
GT44_NODE_72_length_190445_cov_57.778255_1	27049	No		37	16	1	Medium-quality	Genome-fragment	54.48	AAI-based (high-confidence)	0	1
GT44_NODE_754_length_49103_cov_15.925257_1	36014	No		47	30	0	Medium-quality	Genome-fragment	79.19	AAI-based (high-confidence)	0	1
GT44_NODE_75_length_187732_cov_12.524769	187732	No		213	22	4	High-quality	High-quality	100	AAI-based (high-confidence)	0	1
GT44_NODE_844_length_45613_cov_93.509197	45613	No		69	20	3	Complete	High-quality	100	DTR (high-confidence)	0	1
GT44_NODE_868_length_44779_cov_6.277144	44779	No		52	1	22	Medium-quality	Genome-fragment	66.99	HMM-based (lower-bound)	0	1
GT44_NODE_898_length_43600_cov_50.093880	43600	No		61	26	1	High-quality	High-quality	100	AAI-based (high-confidence)	0	1
GT44_NODE_902_length_43502_cov_43.726840	43502	No		62	6	0	Complete	High-quality	100	DTR (high-confidence)	0	1
GT44_NODE_969_length_41553_cov_46.041038	41553	No		50	17	0	High-quality	High-quality	97.56	AAI-based (medium-confidence)	0	1
GT44_NODE_986_length_41201_cov_38.626306	41201	No		36	3	21	Medium-quality	Genome-fragment	78.4	HMM-based (lower-bound)	0	1
GT55_NODE_111_length_127639_cov_43.710794_1	99854	No		130	50	9	High-quality	High-quality	100	AAI-based (high-confidence)	0	1	contig >1.5x longer than expected genome length
GT55_NODE_1259_length_23982_cov_31.957788	23982	No		29	11	1	Medium-quality	Genome-fragment	50.69	AAI-based (high-confidence)	0	1.01
GT55_NODE_173_length_99904_cov_12.084978	99904	No		165	13	1	Complete	High-quality	100	DTR (high-confidence)	0	1
GT55_NODE_177_length_98423_cov_11.021775	98423	No		93	2	21	Medium-quality	Genome-fragment	87.4	HMM-based (lower-bound)	0	1
GT55_NODE_182_length_97309_cov_9.525284	97309	No		160	16	1	High-quality	High-quality	98.24	AAI-based (high-confidence)	0	1
GT55_NODE_18_length_292987_cov_22.699207_1	35719	No		53	29	1	Medium-quality	Genome-fragment	87.54	AAI-based (medium-confidence)	0	1
GT55_NODE_1927_length_16033_cov_87.093504	16033	No		17	8	0	Medium-quality	Genome-fragment	81.41	AAI-based (medium-confidence)	0	1
GT55_NODE_1986_length_15668_cov_201.109394	15668	No		21	7	0	Medium-quality	Genome-fragment	81.91	AAI-based (medium-confidence)	0	1
GT55_NODE_2189_length_14183_cov_30.554783	14183	No		18	8	0	Medium-quality	Genome-fragment	73.02	AAI-based (medium-confidence)	0	1
GT55_NODE_2334_length_13321_cov_23.220865	13321	No		21	7	0	Medium-quality	Genome-fragment	67.14	AAI-based (medium-confidence)	0	1
GT55_NODE_26_length_255210_cov_27.222226	255210	No		258	3	155	High-quality	High-quality	100	HMM-based (lower-bound)	0	1
GT55_NODE_279_length_76718_cov_16.539491	76718	No		68	2	22	Medium-quality	Genome-fragment	60.5	HMM-based (lower-bound)	0	1
GT55_NODE_407_length_59282_cov_16.388505_1	44819	No		65	14	0	High-quality	High-quality	99.04	AAI-based (high-confidence)	0	1
GT55_NODE_505_length_50923_cov_24.067469_1	41936	No		59	33	0	High-quality	High-quality	92.6	AAI-based (high-confidence)	0	1
GT55_NODE_598_length_44829_cov_27.518314	44829	No		63	25	1	High-quality	High-quality	100	AAI-based (high-confidence)	0	1
GT55_NODE_639_length_42246_cov_96.387263	42246	No		59	21	3	High-quality	High-quality	90.66	AAI-based (medium-confidence)	0	1
GT55_NODE_65_length_160041_cov_192.524052	160041	No		212	34	8	High-quality	High-quality	100	AAI-based (high-confidence)	0	1
GT55_NODE_672_length_40184_cov_17.925540	40184	No		59	20	1	High-quality	High-quality	100	AAI-based (high-confidence)	0	1
GT66_NODE_1018_length_44595_cov_11.833633	44595	No		51	7	2	Medium-quality	Genome-fragment	88.84	AAI-based (high-confidence)	0	1
GT66_NODE_146_length_130369_cov_25.413394_1	97102	No		113	25	0	Medium-quality	Genome-fragment	81.51	AAI-based (medium-confidence)	0	1.01
GT66_NODE_2817_length_19208_cov_65.179450	19208	No		29	15	1	Medium-quality	Genome-fragment	55.66	AAI-based (high-confidence)	0	1
GT66_NODE_984_length_45556_cov_12.610272	45556	No		64	11	3	Medium-quality	Genome-fragment	84.55	AAI-based (high-confidence)	0	1.01
GT77_NODE_107_length_155926_cov_25.867467_1	40507	No		40	16	0	High-quality	High-quality	100	AAI-based (high-confidence)	0	1
GT77_NODE_121_length_148901_cov_652.336838	148901	No		126	2	52	High-quality	High-quality	92.9	HMM-based (lower-bound)	0	1
GT77_NODE_1315_length_24979_cov_6.392593	24979	No		25	3	11	Medium-quality	Genome-fragment	64.73	AAI-based (medium-confidence)	0	1
GT77_NODE_141_length_134227_cov_29.585987_1	37076	No		55	19	2	High-quality	High-quality	90.41	AAI-based (high-confidence)	0	1
GT77_NODE_155_length_126477_cov_44.462807	126477	No		142	4	51	High-quality	High-quality	100	HMM-based (lower-bound)	0	1
GT77_NODE_159_length_125518_cov_11.660171_1	29796	No		43	14	0	Medium-quality	Genome-fragment	75.03	AAI-based (medium-confidence)	0	1
GT77_NODE_1674_length_20380_cov_18.817073	20380	No		15	3	0	Medium-quality	Genome-fragment	53.25	AAI-based (medium-confidence)	0	1
GT77_NODE_168_length_120422_cov_15.798417	120422	No		99	2	65	High-quality	High-quality	100	HMM-based (lower-bound)	0	1.01
GT77_NODE_177_length_117690_cov_35.334263	117690	No		90	3	67	High-quality	High-quality	100	HMM-based (lower-bound)	0	1
GT77_NODE_2121_length_16709_cov_27.207458	16709	No		20	9	0	Medium-quality	Genome-fragment	72.94	AAI-based (medium-confidence)	0	1
GT77_NODE_2270_length_15791_cov_21.489642	15791	No		20	9	0	Medium-quality	Genome-fragment	78.78	AAI-based (medium-confidence)	0	1
GT77_NODE_251_length_95966_cov_49.402300	95966	No		103	2	21	Medium-quality	Genome-fragment	59.5	HMM-based (lower-bound)	0	1
GT77_NODE_273_length_90544_cov_14.934379	90544	No		128	32	0	High-quality	High-quality	100	AAI-based (high-confidence)	0	1	contig >1.5x longer than expected genome length
GT77_NODE_362_length_75243_cov_31.030537	75243	No		68	1	47	Medium-quality	Genome-fragment	67.62	HMM-based (lower-bound)	0	1
GT77_NODE_36_length_225677_cov_199.542717_1	45841	No		63	11	1	High-quality	High-quality	92.55	AAI-based (high-confidence)	0	1
GT77_NODE_406_length_69736_cov_27.693546	69736	No		88	1	24	Medium-quality	Genome-fragment	86.4	HMM-based (lower-bound)	0	1
GT77_NODE_409_length_69567_cov_25.825785_1	47541	No		71	11	1	Medium-quality	Genome-fragment	76.85	AAI-based (high-confidence)	0	1
GT77_NODE_543_length_54629_cov_8.077180_1	41880	No		46	3	0	High-quality	High-quality	97.42	AAI-based (medium-confidence)	0	1.01
GT77_NODE_559_length_53438_cov_22.970346	53438	No		73	12	4	High-quality	High-quality	100	AAI-based (medium-confidence)	0	1
GT77_NODE_566_length_53077_cov_24.438969	53077	No		38	3	23	High-quality	High-quality	100	HMM-based (lower-bound)	0	1
GT77_NODE_593_length_50677_cov_20.446782	50677	No		60	3	1	High-quality	High-quality	100	AAI-based (medium-confidence)	0	1
GT77_NODE_653_length_46668_cov_21.230987	46668	No		55	7	1	High-quality	High-quality	100	AAI-based (high-confidence)	0	1
GT77_NODE_718_length_43683_cov_6.998808	43683	No		37	1	19	High-quality	High-quality	96.95	HMM-based (lower-bound)	0	1
GT77_NODE_728_length_43398_cov_7.974344	43398	No		43	3	28	High-quality	High-quality	100	HMM-based (lower-bound)	0	1
GT77_NODE_750_length_42259_cov_47.040565	42259	No		44	6	2	Medium-quality	Genome-fragment	84.93	AAI-based (medium-confidence)	0	1
GT77_NODE_774_length_40449_cov_74.153241	40449	No		71	11	0	High-quality	High-quality	100	AAI-based (medium-confidence)	0	1.01
GT77_NODE_83_length_168865_cov_43.812428	168865	No		162	4	70	High-quality	High-quality	100	HMM-based (lower-bound)	0	1
GT77_NODE_938_length_33008_cov_16.883986	33008	No		55	7	0	High-quality	High-quality	100	AAI-based (high-confidence)	0	1
GT77_NODE_959_length_32572_cov_16.733216	32572	No		48	18	0	High-quality	High-quality	100	AAI-based (high-confidence)	0	1
GT77_NODE_9_length_372684_cov_329.224459	372684	No		334	4	223	High-quality	High-quality	100	HMM-based (lower-bound)	0	1.01
GT88_NODE_1124_length_35434_cov_17015.080698	35434	No		44	11	1	Complete	High-quality	100	DTR (high-confidence)	0	1
GT88_NODE_112_length_143918_cov_20.642153	143918	No		117	4	90	Complete	High-quality	100	ITR (high-confidence)	0	1
GT88_NODE_1130_length_35255_cov_15.291989	35255	No		50	18	0	Medium-quality	Genome-fragment	71.88	AAI-based (high-confidence)	0	1
GT88_NODE_1138_length_35131_cov_5.165498	35131	No		28	3	1	Medium-quality	Genome-fragment	55.16	AAI-based (high-confidence)	0	1
GT88_NODE_118_length_142770_cov_148.869867	142770	No		164	40	8	High-quality	High-quality	99.3	AAI-based (high-confidence)	0	1
GT88_NODE_122_length_134870_cov_13.118155_1	122251	No		128	12	6	High-quality	High-quality	100	AAI-based (medium-confidence)	0	1
GT88_NODE_1244_length_32813_cov_16.542188	32813	No		43	26	0	Medium-quality	Genome-fragment	54.52	AAI-based (medium-confidence)	0	1
GT88_NODE_1573_length_26865_cov_26.328460	26865	No		31	13	0	Medium-quality	Genome-fragment	56.8	AAI-based (high-confidence)	0	1
GT88_NODE_1574_length_26862_cov_7.177006	26862	No		33	6	0	Medium-quality	Genome-fragment	58.52	HMM-based (lower-bound)	0	1
GT88_NODE_1625_length_26058_cov_4.840403	26058	No		31	15	1	Medium-quality	Genome-fragment	52.35	AAI-based (medium-confidence)	0	1
GT88_NODE_1699_length_24966_cov_5.968207	24966	No		38	14	0	Medium-quality	Genome-fragment	64.21	AAI-based (medium-confidence)	0	1
GT88_NODE_1715_length_24743_cov_11.205120	24743	No		25	12	0	Medium-quality	Genome-fragment	58.88	AAI-based (medium-confidence)	0	1
GT88_NODE_1833_length_23367_cov_8.161376	23367	No		39	6	0	Medium-quality	Genome-fragment	50.83	AAI-based (high-confidence)	0	1
GT88_NODE_222_length_103543_cov_48.412628	103543	No		149	21	1	Medium-quality	Genome-fragment	61.49	AAI-based (high-confidence)	0	1
GT88_NODE_231_length_100713_cov_48.147639	100713	No		141	26	0	Complete	High-quality	100	DTR (high-confidence)	0	1
GT88_NODE_242_length_98214_cov_64.415785	98214	No		106	26	0	High-quality	High-quality	97.79	AAI-based (high-confidence)	0	1
GT88_NODE_2928_length_14785_cov_1596.273320	14785	No		19	6	0	Medium-quality	Genome-fragment	64.3	AAI-based (medium-confidence)	0	1	low-confidence ITR
GT88_NODE_293_length_89783_cov_31.231076	89783	No		118	23	0	Complete	High-quality	100	DTR (high-confidence)	0	1
GT88_NODE_30_length_249001_cov_19.631390	249001	No		218	4	135	High-quality	High-quality	100	HMM-based (lower-bound)	0	1
GT88_NODE_3242_length_13547_cov_49.907723	13547	No		16	4	0	Complete	High-quality	100	ITR (high-confidence)	0	1
GT88_NODE_357_length_80548_cov_15.841713	80548	No		63	1	27	High-quality	High-quality	100	HMM-based (lower-bound)	0	1
GT88_NODE_529_length_63235_cov_116.888921	63235	No		76	16	1	Medium-quality	Genome-fragment	72.56	AAI-based (medium-confidence)	0	1
GT88_NODE_548_length_61948_cov_565.078862	61948	No		96	27	1	Complete	High-quality	100	DTR (medium-confidence)	0	1
GT88_NODE_571_length_60257_cov_57.190243	60257	No		82	13	2	Medium-quality	Genome-fragment	68.18	AAI-based (medium-confidence)	0	1
GT88_NODE_581_length_59675_cov_11.443962	59675	No		94	27	2	High-quality	High-quality	98.04	AAI-based (high-confidence)	0	1
GT88_NODE_607_length_57699_cov_36.078430	57699	No		67	21	2	High-quality	High-quality	100	AAI-based (high-confidence)	0	1
GT88_NODE_617_length_57099_cov_34.234118	57099	No		59	0	6	Medium-quality	Genome-fragment	75.05	AAI-based (medium-confidence)	0	1.01	no viral genes detected
GT88_NODE_628_length_56284_cov_268.509310	56284	No		82	11	3	Complete	High-quality	100	DTR (high-confidence)	0	1
GT88_NODE_644_length_54932_cov_8.796035	54932	No		84	25	1	High-quality	High-quality	96.06	AAI-based (high-confidence)	0	1
GT88_NODE_692_length_52473_cov_5.731638	52473	No		64	7	1	Medium-quality	Genome-fragment	84.49	AAI-based (high-confidence)	0	1
GT88_NODE_745_length_49463_cov_6.765240_1	33720	No		43	4	1	Medium-quality	Genome-fragment	80.12	AAI-based (medium-confidence)	0	1
GT88_NODE_829_length_45168_cov_24.652251	45168	No		64	9	0	Complete	High-quality	100	DTR (high-confidence)	0	1
GT88_NODE_895_length_42576_cov_86.688248	42576	No		60	4	0	High-quality	High-quality	100	AAI-based (medium-confidence)	0	1
GT88_NODE_946_length_40973_cov_40.862530	40973	No		50	22	0	High-quality	High-quality	92.57	AAI-based (medium-confidence)	0	1
GT88_NODE_991_length_39434_cov_38.873994	39434	No		49	4	0	Complete	High-quality	100	DTR (high-confidence)	0	1
GT99_NODE_1027_length_38421_cov_20.385810	38421	No		21	1	14	Medium-quality	Genome-fragment	67.49	HMM-based (lower-bound)	0	1
GT99_NODE_1046_length_38126_cov_23.147356	38126	No		52	17	2	Medium-quality	Genome-fragment	84.83	AAI-based (high-confidence)	0	1
GT99_NODE_1048_length_38079_cov_15.483773	38079	No		49	11	0	Complete	High-quality	100	DTR (high-confidence)	0	1
GT99_NODE_1357_length_30746_cov_62.897331	30746	No		41	9	1	Medium-quality	Genome-fragment	67.93	AAI-based (medium-confidence)	0	1
GT99_NODE_1613_length_26225_cov_32.975506	26225	No		36	13	0	Medium-quality	Genome-fragment	64.47	AAI-based (medium-confidence)	0	1
GT99_NODE_1852_length_23292_cov_5.947153	23292	No		40	3	1	Medium-quality	Genome-fragment	54.99	AAI-based (medium-confidence)	0	1
GT99_NODE_2097_length_20672_cov_16.438522	20672	No		34	18	0	Medium-quality	Genome-fragment	57.12	AAI-based (high-confidence)	0	1
GT99_NODE_2126_length_20360_cov_13.910219	20360	No		29	10	0	Medium-quality	Genome-fragment	53.54	AAI-based (high-confidence)	0	1
GT99_NODE_217_length_104884_cov_20.841885	104884	No		140	13	6	Complete	High-quality	100	DTR (high-confidence)	0	1.01
GT99_NODE_23_length_275715_cov_17.495545	275715	No		239	4	170	High-quality	High-quality	100	HMM-based (lower-bound)	0	1
GT99_NODE_252_length_99636_cov_33.855023	99636	No		112	14	1	Complete	High-quality	100	DTR (high-confidence)	0	1
GT99_NODE_2546_length_17190_cov_274.928567	17190	No		20	8	0	Complete	High-quality	100	ITR (high-confidence)	0	1.01
GT99_NODE_271_length_95271_cov_13.332854	95271	No		118	19	1	High-quality	High-quality	94.31	AAI-based (medium-confidence)	0	1.01
GT99_NODE_363_length_79719_cov_11.104514_1	35677	No		55	17	0	Medium-quality	Genome-fragment	77.1	AAI-based (medium-confidence)	0	1
GT99_NODE_3824_length_11372_cov_144.298931	11372	No		14	5	0	Complete	High-quality	100	ITR (high-confidence)	0	1.01
GT99_NODE_3_length_690585_cov_28.397192_1	49801	No		53	22	1	High-quality	High-quality	100	AAI-based (medium-confidence)	0	1
GT99_NODE_418_length_72045_cov_56.948757_1	57242	No		65	16	5	Medium-quality	Genome-fragment	75.19	HMM-based (lower-bound)	0	1.01
GT99_NODE_427_length_71129_cov_17.633804	71129	No		134	13	0	Medium-quality	Genome-fragment	71.81	AAI-based (high-confidence)	0	1
GT99_NODE_444_length_69184_cov_9.248130	69184	No		32	1	22	High-quality	High-quality	100	AAI-based (medium-confidence)	0	1
GT99_NODE_507_length_63718_cov_45.447795	63718	No		61	2	40	Medium-quality	Genome-fragment	79	HMM-based (lower-bound)	0	1
GT99_NODE_583_length_58681_cov_7.378655	58681	No		60	2	41	Medium-quality	Genome-fragment	77.69	HMM-based (lower-bound)	0	1
GT99_NODE_598_length_57914_cov_40.124198	57914	No		82	32	0	High-quality	High-quality	93.95	AAI-based (high-confidence)	0	1
GT99_NODE_600_length_57763_cov_231.836782	57763	No		85	19	0	High-quality	High-quality	100	AAI-based (high-confidence)	0	1.18
GT99_NODE_624_length_56384_cov_260.752082_1	40856	No		53	12	4	High-quality	High-quality	96.26	AAI-based (medium-confidence)	0	1
GT99_NODE_638_length_55718_cov_15.117511	55718	No		73	11	2	Complete	High-quality	100	DTR (high-confidence)	0	1
GT99_NODE_723_length_50694_cov_7.813326	50694	No		65	18	1	Complete	High-quality	100	DTR (high-confidence)	0	1
GT99_NODE_750_length_49319_cov_10.457636_1	21687	No		28	10	0	Medium-quality	Genome-fragment	55.84	AAI-based (medium-confidence)	0	1
GT99_NODE_856_length_44683_cov_6.190732	44683	No		49	2	32	Medium-quality	Genome-fragment	52.41	HMM-based (lower-bound)	0	1
GT99_NODE_858_length_44676_cov_23.070236	44676	No		65	34	0	High-quality	High-quality	99.32	AAI-based (high-confidence)	0	1
GT99_NODE_912_length_42540_cov_14.871814	42540	No		67	20	0	Medium-quality	Genome-fragment	89.18	AAI-based (medium-confidence)	0	1
GT111_NODE_1043_length_40981_cov_17.362948	40981	No		50	12	0	High-quality	High-quality	90.25	AAI-based (high-confidence)	0	1
GT111_NODE_1047_length_40922_cov_19.341620	40922	No		70	29	0	Complete	High-quality	100	DTR (high-confidence)	0	1
GT111_NODE_1058_length_40556_cov_133.350979_1	34451	No		59	27	0	Medium-quality	Genome-fragment	72.61	AAI-based (high-confidence)	0	1
GT111_NODE_1115_length_38940_cov_44.619442	38940	No		52	23	1	Medium-quality	Genome-fragment	62.88	AAI-based (medium-confidence)	0	1
GT111_NODE_1217_length_35983_cov_11.211451	35983	No		51	17	1	Complete	High-quality	100	DTR (high-confidence)	0	1
GT111_NODE_128_length_144937_cov_114.308755_1	57199	No		89	18	3	High-quality	High-quality	100	AAI-based (medium-confidence)	0	1.01
GT111_NODE_131_length_143209_cov_11.099878	143209	No		111	7	0	Medium-quality	Genome-fragment	66.56	HMM-based (lower-bound)	0	1
GT111_NODE_1406_length_30944_cov_7.503610	30944	No		36	23	1	Medium-quality	Genome-fragment	66.26	AAI-based (medium-confidence)	0	1
GT111_NODE_1415_length_30747_cov_23.593836	30747	No		42	7	0	Medium-quality	Genome-fragment	76.93	AAI-based (high-confidence)	0	1
GT111_NODE_1551_length_28196_cov_5.744963	28196	No		39	24	0	Medium-quality	Genome-fragment	62.95	AAI-based (high-confidence)	0	1
GT111_NODE_155_length_134309_cov_10.554203	134309	No		113	5	47	High-quality	High-quality	91.38	HMM-based (lower-bound)	0	1
GT111_NODE_161_length_133353_cov_17.936953_1	35518	No		40	8	4	Medium-quality	Genome-fragment	73.39	AAI-based (medium-confidence)	0	1
GT111_NODE_1684_length_26138_cov_9.507457	26138	No		36	8	0	Medium-quality	Genome-fragment	55.44	AAI-based (medium-confidence)	0	1.01
GT111_NODE_1785_length_24669_cov_28.071626	24669	No		34	15	0	Medium-quality	Genome-fragment	60.88	AAI-based (medium-confidence)	0	1
GT111_NODE_1988_length_22213_cov_32.081235	22213	No		28	13	0	Medium-quality	Genome-fragment	54.92	AAI-based (medium-confidence)	0	1
GT111_NODE_1999_length_22077_cov_45.239170	22077	No		33	2	2	Medium-quality	Genome-fragment	50.91	AAI-based (medium-confidence)	0	1.01
GT111_NODE_2044_length_21565_cov_7.647327	21565	No		26	18	0	Medium-quality	Genome-fragment	51.27	AAI-based (medium-confidence)	0	1
GT111_NODE_2326_length_18754_cov_9.864859	18754	No		24	14	1	Medium-quality	Genome-fragment	50.15	AAI-based (high-confidence)	0	1.01
GT111_NODE_232_length_112555_cov_15.757200_1	28641	No		46	18	0	Medium-quality	Genome-fragment	72.72	AAI-based (medium-confidence)	0	1
GT111_NODE_2362_length_18527_cov_13.519814	18527	No		22	5	0	Medium-quality	Genome-fragment	53.58	AAI-based (medium-confidence)	0	1
GT111_NODE_23_length_269651_cov_21.505067_1	42540	No		57	24	0	High-quality	High-quality	100	AAI-based (high-confidence)	0	1
GT111_NODE_245_length_107679_cov_21.551048	107679	No		139	21	2	Complete	High-quality	100	DTR (high-confidence)	0	1
GT111_NODE_25_length_261086_cov_41.757263_1	41661	No		48	18	0	High-quality	High-quality	98.9	AAI-based (high-confidence)	0	1
GT111_NODE_2684_length_16094_cov_7.560010	16094	No		26	12	0	Medium-quality	Genome-fragment	52.8	AAI-based (high-confidence)	0	1
GT111_NODE_2734_length_15828_cov_227.276232	15828	No		23	7	0	Medium-quality	Genome-fragment	68.72	AAI-based (medium-confidence)	0	1
GT111_NODE_278_length_102330_cov_19.704659	102330	No		108	20	0	High-quality	High-quality	98.77	AAI-based (high-confidence)	0	1
GT111_NODE_2835_length_15154_cov_18.567361	15154	No		23	8	0	Medium-quality	Genome-fragment	67.56	AAI-based (medium-confidence)	0	1
GT111_NODE_2997_length_14230_cov_23.723880	14230	No		19	6	1	Complete	High-quality	100	DTR (high-confidence)	0	1.01
GT111_NODE_3131_length_13567_cov_10.077117	13567	No		15	9	0	Medium-quality	Genome-fragment	59.42	AAI-based (medium-confidence)	0	1	low-confidence ITR
GT111_NODE_456_length_78807_cov_11.240362_1	35339	No		65	16	2	Medium-quality	Genome-fragment	85.01	AAI-based (medium-confidence)	0	1.01
GT111_NODE_45_length_221046_cov_56.392287_1	38712	No		52	10	1	High-quality	High-quality	99.65	AAI-based (medium-confidence)	0	1
GT111_NODE_472_length_76486_cov_136.197825	76486	No		121	20	1	High-quality	High-quality	93.22	AAI-based (high-confidence)	0	1
GT111_NODE_481_length_75624_cov_9.110813	75624	No		98	21	3	Medium-quality	Genome-fragment	59.38	AAI-based (medium-confidence)	0	1
GT111_NODE_506_length_73443_cov_45.000927	73443	No		76	7	1	Medium-quality	Genome-fragment	66.28	AAI-based (high-confidence)	0	1
GT111_NODE_574_length_67064_cov_18.275082_1	42932	No		47	3	1	High-quality	High-quality	96.66	AAI-based (medium-confidence)	0	1
GT111_NODE_597_length_64960_cov_241.650351_1	26330	No		33	6	0	Medium-quality	Genome-fragment	54.35	HMM-based (lower-bound)	0	1
GT111_NODE_605_length_64192_cov_96.454106	64192	No		82	17	3	Medium-quality	Genome-fragment	72.79	AAI-based (medium-confidence)	0	1	low-confidence ITR
GT111_NODE_634_length_61469_cov_9.558358	61469	No		64	18	1	Medium-quality	Genome-fragment	57.13	AAI-based (high-confidence)	0	1
GT111_NODE_638_length_61214_cov_8.645547	61214	No		74	1	40	Medium-quality	Genome-fragment	70.74	HMM-based (lower-bound)	0	1
GT111_NODE_640_length_61176_cov_19.114216	61176	No		87	1	25	Medium-quality	Genome-fragment	75.72	HMM-based (lower-bound)	0	1
GT111_NODE_68_length_186109_cov_11.967601	186109	No		177	3	83	Medium-quality	Genome-fragment	89.54	HMM-based (lower-bound)	0	1
GT111_NODE_729_length_56089_cov_5.666649_1	24228	No		40	18	0	Medium-quality	Genome-fragment	70.51	AAI-based (high-confidence)	0	1.01
GT111_NODE_732_length_55883_cov_101.687146	55883	No		81	33	2	High-quality	High-quality	92.33	AAI-based (medium-confidence)	0	1
GT111_NODE_749_length_55046_cov_18.351767_1	33824	No		40	18	0	Medium-quality	Genome-fragment	83.01	AAI-based (medium-confidence)	0	1
GT111_NODE_79_length_178673_cov_13.795609_1	59220	No		89	23	2	High-quality	High-quality	97.15	AAI-based (high-confidence)	0	1
GT111_NODE_80_length_178458_cov_80.616671	178458	No		264	35	3	Medium-quality	Genome-fragment	86.62	HMM-based (lower-bound)	0	1
GT111_NODE_887_length_47701_cov_14.062335_1	28715	No		39	16	0	Medium-quality	Genome-fragment	63.93	AAI-based (medium-confidence)	0	1
GT111_NODE_88_length_173571_cov_146.852406	173571	No		172	3	103	High-quality	High-quality	100	HMM-based (lower-bound)	0	1
GT111_NODE_957_length_44561_cov_1658.362513	44561	No		53	8	1	Complete	High-quality	100	DTR (high-confidence)	0	1
GT111_NODE_966_length_44150_cov_9.436104	44150	No		62	1	2	High-quality	High-quality	100	AAI-based (medium-confidence)	0	1
GT222_NODE_1131_length_44912_cov_17.337227	44912	No		38	1	7	High-quality	High-quality	100	HMM-based (lower-bound)	0	1.09
GT222_NODE_1503_length_36441_cov_8.462073	36441	No		44	18	0	High-quality	High-quality	93.12	AAI-based (high-confidence)	0	1
GT222_NODE_2646_length_22833_cov_21.528624	22833	No		36	11	1	Medium-quality	Genome-fragment	62.46	AAI-based (medium-confidence)	0	1
GT222_NODE_3992_length_15500_cov_165.941793	15500	No		17	6	0	Medium-quality	Genome-fragment	77.84	AAI-based (medium-confidence)	0	1	low-confidence ITR
GT222_NODE_450_length_84878_cov_13.630454	84878	No		92	5	35	Medium-quality	Genome-fragment	76.03	HMM-based (lower-bound)	0	1
GT222_NODE_537_length_76366_cov_14.323112	76366	No		77	2	16	High-quality	High-quality	91.9	HMM-based (lower-bound)	0	1
GT222_NODE_658_length_64865_cov_42.948557	64865	No		91	19	2	Complete	High-quality	100	DTR (high-confidence)	0	1
GT222_NODE_886_length_53411_cov_11.026745	53411	No		70	14	1	Medium-quality	Genome-fragment	61.2	AAI-based (medium-confidence)	0	1
GT222_NODE_943_length_51008_cov_12.982121_1	36607	No		44	6	3	Medium-quality	Genome-fragment	83.87	AAI-based (medium-confidence)	0	1
GT333_NODE_11_length_414517_cov_86.687262	414517	No		430	4	275	High-quality	High-quality	100	HMM-based (lower-bound)	0	1
GT333_NODE_2272_length_16143_cov_692.970475	16143	No		24	6	0	Medium-quality	Genome-fragment	70.13	AAI-based (medium-confidence)	0	1
GT333_NODE_407_length_70307_cov_111.254156	70307	No		101	23	7	Medium-quality	Genome-fragment	69.99	HMM-based (lower-bound)	0	1.01
GT333_NODE_452_length_64741_cov_14.431423	64741	No		71	23	0	Medium-quality	Genome-fragment	75.16	HMM-based (lower-bound)	0	1	low-confidence DTR
GT333_NODE_941_length_36766_cov_15.670317	36766	No		71	34	0	Medium-quality	Genome-fragment	74.23	AAI-based (medium-confidence)	0	1	low-confidence DTR
GT44_NODE_1178_length_35453_cov_15.755692	35453	No		40	4	0	Medium-quality	Genome-fragment	82.85	AAI-based (high-confidence)	0	1
GT44_NODE_1465_length_29941_cov_14.435622	29941	No		41	22	0	Medium-quality	Genome-fragment	64.33	AAI-based (high-confidence)	0	1
GT44_NODE_14_length_334321_cov_14.349192	334321	No		477	53	20	Complete	High-quality	100	DTR (high-confidence)	0	1.01
GT44_NODE_337_length_89349_cov_15.531749_1	29936	No		40	17	0	Medium-quality	Genome-fragment	64.24	AAI-based (medium-confidence)	0	1
GT44_NODE_347_length_88556_cov_1164.341499	88556	No		132	15	2	High-quality	High-quality	93.53	AAI-based (high-confidence)	0	1
GT44_NODE_355_length_86965_cov_25.111230	86965	No		92	2	46	High-quality	High-quality	100	HMM-based (lower-bound)	0	1
GT44_NODE_680_length_53266_cov_10.040574	53266	No		57	5	2	High-quality	High-quality	100	AAI-based (high-confidence)	0	1
GT44_NODE_831_length_46089_cov_38.309858	46089	No		39	2	16	Medium-quality	Genome-fragment	56.23	HMM-based (lower-bound)	0	1.01
GT55_NODE_105_length_129612_cov_15.650277	129612	No		135	2	66	Medium-quality	Genome-fragment	71.08	HMM-based (lower-bound)	0	1
GT55_NODE_1289_length_23399_cov_8.384339	23399	No		42	17	1	Medium-quality	Genome-fragment	62.41	AAI-based (medium-confidence)	0	1
GT55_NODE_1293_length_23341_cov_7.861762	23341	No		37	16	0	Medium-quality	Genome-fragment	55.54	AAI-based (medium-confidence)	0	1
GT55_NODE_168_length_101218_cov_71.830907_1	25211	No		36	14	0	Medium-quality	Genome-fragment	64.54	AAI-based (medium-confidence)	0	1
GT55_NODE_327_length_68545_cov_71.041729_1	23504	No		33	15	0	Medium-quality	Genome-fragment	56.93	AAI-based (medium-confidence)	0	1
GT55_NODE_390_length_61517_cov_43.387410	61517	No		105	26	1	High-quality	High-quality	100	AAI-based (high-confidence)	0	1
GT55_NODE_433_length_56214_cov_23.435282_1	49516	No		72	14	0	High-quality	High-quality	100	AAI-based (high-confidence)	0	1
GT55_NODE_490_length_51503_cov_26.595592_1	29452	No		51	19	0	Medium-quality	Genome-fragment	73.72	AAI-based (medium-confidence)	0	1
GT55_NODE_588_length_45185_cov_20.776136	45185	No		49	1	25	Medium-quality	Genome-fragment	52.14	HMM-based (lower-bound)	0	1
GT55_NODE_596_length_44905_cov_7.498462_1	35435	No		60	21	0	High-quality	High-quality	94.95	AAI-based (high-confidence)	0	1
GT55_NODE_729_length_37715_cov_15.213781	37715	No		55	22	0	Medium-quality	Genome-fragment	87.62	AAI-based (medium-confidence)	0	1
GT55_NODE_785_length_35714_cov_11.666115	35714	No		49	20	0	Medium-quality	Genome-fragment	89.7	AAI-based (high-confidence)	0	1
GT55_NODE_793_length_35474_cov_25.499421	35474	No		51	17	0	Medium-quality	Genome-fragment	77.66	AAI-based (medium-confidence)	0	1
GT55_NODE_827_length_34369_cov_23.598473	34369	No		48	15	0	Medium-quality	Genome-fragment	89.28	AAI-based (high-confidence)	0	1
GT55_NODE_883_length_32659_cov_6.866949	32659	No		49	17	0	Medium-quality	Genome-fragment	80.18	AAI-based (medium-confidence)	0	1
GT55_NODE_986_length_29950_cov_40.995384	29950	No		42	7	0	Complete	High-quality	100	DTR (medium-confidence)	0	1
GT55_NODE_9_length_329275_cov_16.830065	329275	No		280	11	156	High-quality	High-quality	100	HMM-based (lower-bound)	0	1.01
GT77_NODE_228_length_101487_cov_27.875483	101487	No		122	19	3	High-quality	High-quality	100	AAI-based (high-confidence)	0	1
GT77_NODE_315_length_81590_cov_199.925504_1	35316	No		43	22	0	Medium-quality	Genome-fragment	74.92	AAI-based (high-confidence)	0	1
GT77_NODE_755_length_41887_cov_21.708002	41887	No		64	9	0	Medium-quality	Genome-fragment	64.77	HMM-based (lower-bound)	0	1
GT88_NODE_1043_length_37924_cov_6.390874	37924	No		49	30	0	Medium-quality	Genome-fragment	83.88	AAI-based (high-confidence)	0	1
GT88_NODE_1868_length_22908_cov_5.486457	22908	No		31	8	0	Medium-quality	Genome-fragment	50.5	AAI-based (high-confidence)	0	1
GT88_NODE_476_length_67438_cov_209.178858	67438	No		99	13	0	High-quality	High-quality	95.46	AAI-based (high-confidence)	0	1
GT99_NODE_1394_length_30100_cov_8.671293	30100	No		49	17	0	High-quality	High-quality	90.19	AAI-based (medium-confidence)	0	1
GT99_NODE_1549_length_27160_cov_7.670208	27160	No		28	1	2	Medium-quality	Genome-fragment	64.09	HMM-based (lower-bound)	0	1.01
GT99_NODE_196_length_109839_cov_29.142899	109839	No		150	28	5	Medium-quality	Genome-fragment	73.75	AAI-based (medium-confidence)	0	1
GT99_NODE_497_length_64976_cov_11.730442	64976	No		100	14	0	Medium-quality	Genome-fragment	71.19	HMM-based (lower-bound)	0	1
GT222_NODE_1021_length_48425_cov_16.558859	48425	No		59	10	0	Medium-quality	Genome-fragment	55.45	AAI-based (medium-confidence)	0	1
GT222_NODE_1077_length_46133_cov_22.702049	46133	No		49	10	4	Medium-quality	Genome-fragment	88.46	AAI-based (medium-confidence)	0	1
GT222_NODE_1337_length_39729_cov_25.547336	39729	No		53	37	0	Complete	High-quality	100	DTR (high-confidence)	0	1
GT222_NODE_1368_length_39041_cov_48.171113	39041	No		55	15	0	Complete	High-quality	100	DTR (high-confidence)	0	1
GT222_NODE_1396_length_38406_cov_19.167662	38406	No		52	7	0	High-quality	High-quality	97.03	AAI-based (high-confidence)	0	1.01
GT222_NODE_1402_length_38286_cov_36.219874	38286	No		71	13	0	Complete	High-quality	100	DTR (high-confidence)	0	1
GT222_NODE_1419_length_37992_cov_7.286976	37992	No		53	17	1	Medium-quality	Genome-fragment	61.27	AAI-based (medium-confidence)	0	1
GT222_NODE_1493_length_36588_cov_26.099253	36588	No		50	11	0	Medium-quality	Genome-fragment	63.55	AAI-based (medium-confidence)	0	1
GT222_NODE_1500_length_36516_cov_69.813006	36516	No		47	10	1	Complete	High-quality	100	DTR (high-confidence)	0	1.01
GT222_NODE_1526_length_36091_cov_10.911477	36091	No		53	6	1	Medium-quality	Genome-fragment	75.78	HMM-based (lower-bound)	0	1
GT222_NODE_1560_length_35589_cov_14.037795	35589	No		55	10	0	Complete	High-quality	100	DTR (high-confidence)	0	1
GT222_NODE_162_length_143176_cov_15.151438	143176	No		175	49	6	High-quality	High-quality	90.4	AAI-based (medium-confidence)	0	1.01
GT222_NODE_1750_length_32674_cov_44.675128	32674	No		52	23	0	High-quality	High-quality	94.54	AAI-based (medium-confidence)	0	1
GT222_NODE_1778_length_32215_cov_61.696984	32215	No		54	14	0	Medium-quality	Genome-fragment	73.87	AAI-based (high-confidence)	0	1
GT222_NODE_1830_length_31205_cov_8.722729	31205	No		36	9	1	Medium-quality	Genome-fragment	70.89	AAI-based (medium-confidence)	0	1
GT222_NODE_1878_length_30657_cov_15.429514	30657	No		40	2	2	Medium-quality	Genome-fragment	73.92	AAI-based (medium-confidence)	0	1
GT222_NODE_2006_length_28933_cov_13.796108	28933	No		29	9	0	Medium-quality	Genome-fragment	71.73	AAI-based (medium-confidence)	0	1
GT222_NODE_2049_length_28437_cov_21.180854	28437	No		43	10	2	Medium-quality	Genome-fragment	56.31	AAI-based (high-confidence)	0	1
GT222_NODE_2403_length_24854_cov_5.750958	24854	No		34	23	0	Medium-quality	Genome-fragment	54.84	AAI-based (high-confidence)	0	1
GT222_NODE_2641_length_22884_cov_22.558656	22884	No		41	12	2	High-quality	High-quality	96.77	AAI-based (medium-confidence)	0	1
GT222_NODE_3067_length_19962_cov_8.629025	19962	No		20	16	0	Medium-quality	Genome-fragment	50.13	AAI-based (high-confidence)	0	1
GT222_NODE_3074_length_19910_cov_8.268396	19910	No		29	18	0	Medium-quality	Genome-fragment	63.26	AAI-based (high-confidence)	0	1
GT222_NODE_3087_length_19821_cov_8.954923	19821	No		22	12	0	Medium-quality	Genome-fragment	50.59	AAI-based (high-confidence)	0	1
GT222_NODE_310_length_102415_cov_14.854904	102415	No		108	11	0	Complete	High-quality	100	DTR (high-confidence)	0	1
GT222_NODE_312_length_102344_cov_6427.583816	102344	No		168	22	2	Complete	High-quality	100	DTR (high-confidence)	0	1
GT222_NODE_329_length_99071_cov_27.114678	99071	No		101	14	1	Complete	High-quality	100	DTR (high-confidence)	0	1
GT222_NODE_336_length_97233_cov_104.990646	97233	No		154	12	2	High-quality	High-quality	95.62	AAI-based (medium-confidence)	0	1
GT222_NODE_340_length_96691_cov_23.284594	96691	No		119	23	3	Complete	High-quality	100	DTR (high-confidence)	0	1.01
GT222_NODE_343_length_96479_cov_97.264696	96479	No		89	8	0	Complete	High-quality	100	DTR (high-confidence)	0	1
GT222_NODE_348_length_96082_cov_501.162704	96082	No		177	15	1	Medium-quality	Genome-fragment	65.03	HMM-based (lower-bound)	0	1
GT222_NODE_366_length_93780_cov_47.514495	93780	No		94	9	0	Complete	High-quality	100	DTR (high-confidence)	0	1
GT222_NODE_36_length_253605_cov_40.131548	253605	No		269	34	4	Complete	High-quality	100	DTR (high-confidence)	0	1
GT222_NODE_3750_length_16546_cov_9.807471	16546	No		25	8	0	Medium-quality	Genome-fragment	87.63	AAI-based (medium-confidence)	0	1
GT222_NODE_3851_length_16068_cov_26.215075	16068	No		22	6	0	Medium-quality	Genome-fragment	67.76	AAI-based (medium-confidence)	0	1
GT222_NODE_3936_length_15704_cov_150.531950	15704	No		27	6	0	Medium-quality	Genome-fragment	69.37	AAI-based (medium-confidence)	0	1
GT222_NODE_3981_length_15534_cov_43.585245	15534	No		19	10	0	Medium-quality	Genome-fragment	68.69	AAI-based (medium-confidence)	0	1
GT222_NODE_3993_length_15497_cov_149.900402	15497	No		21	9	0	Medium-quality	Genome-fragment	82.94	AAI-based (medium-confidence)	0	1
GT222_NODE_4140_length_14979_cov_213.104363	14979	No		21	7	0	Medium-quality	Genome-fragment	67.61	AAI-based (medium-confidence)	0	1
GT222_NODE_4191_length_14778_cov_220.595191	14778	No		16	7	0	Medium-quality	Genome-fragment	58.71	AAI-based (medium-confidence)	0	1
GT222_NODE_4195_length_14765_cov_9.156764	14765	No		19	9	0	Medium-quality	Genome-fragment	65.78	AAI-based (medium-confidence)	0	1
GT222_NODE_4451_length_13956_cov_128.901863	13956	No		21	8	0	Medium-quality	Genome-fragment	60.92	AAI-based (medium-confidence)	0	1
GT222_NODE_4636_length_13430_cov_44.314201	13430	No		18	7	0	Medium-quality	Genome-fragment	57.61	AAI-based (medium-confidence)	0	1
GT222_NODE_4773_length_13055_cov_351.718308	13055	No		19	8	0	Medium-quality	Genome-fragment	68.69	AAI-based (medium-confidence)	0	1
GT222_NODE_488_length_81065_cov_6.929416_1	43544	No		50	23	5	High-quality	High-quality	90.77	AAI-based (high-confidence)	0	1
GT222_NODE_4913_length_12740_cov_33.651242	12740	No		17	2	0	Medium-quality	Genome-fragment	72.41	AAI-based (high-confidence)	0	1
GT222_NODE_533_length_76611_cov_9.634686_1	74396	No		97	18	0	Medium-quality	Genome-fragment	66.53	AAI-based (high-confidence)	0	1
GT222_NODE_559_length_74501_cov_7.420143	74501	No		97	15	0	Medium-quality	Genome-fragment	68.96	HMM-based (lower-bound)	0	1
GT222_NODE_608_length_69179_cov_531.146461	69179	No		91	17	1	High-quality	High-quality	100	AAI-based (medium-confidence)	0	1
GT222_NODE_638_length_66513_cov_7.834963	66513	No		56	1	35	High-quality	High-quality	100	HMM-based (lower-bound)	0	1
GT222_NODE_676_length_63691_cov_4219.150874	63691	No		102	14	1	Medium-quality	Genome-fragment	57.6	HMM-based (lower-bound)	0	1.01
GT222_NODE_728_length_60955_cov_11.810345	60955	No		101	15	7	Medium-quality	Genome-fragment	82.69	AAI-based (high-confidence)	0	1
GT222_NODE_750_length_59209_cov_11.210468	59209	No		67	5	0	Medium-quality	Genome-fragment	66.96	AAI-based (high-confidence)	0	1
GT222_NODE_837_length_55414_cov_11.265124	55414	No		86	4	4	Medium-quality	Genome-fragment	51.12	AAI-based (high-confidence)	0	1
GT222_NODE_890_length_53227_cov_11.373260_1	50700	No		62	9	1	Medium-quality	Genome-fragment	89.73	AAI-based (medium-confidence)	0	1
GT222_NODE_912_length_52248_cov_7.616807	52248	No		46	1	28	Medium-quality	Genome-fragment	78.16	HMM-based (lower-bound)	0	1
GT222_NODE_96_length_175105_cov_16.480783	175105	No		286	16	3	High-quality	High-quality	93.53	AAI-based (high-confidence)	0	1
GT333_NODE_1016_length_34731_cov_12.225257	34731	No		46	5	1	Complete	High-quality	100	DTR (high-confidence)	0	1
GT333_NODE_1191_length_30006_cov_24.346366	30006	No		43	9	0	Medium-quality	Genome-fragment	66.62	AAI-based (high-confidence)	0	1
GT333_NODE_1349_length_26872_cov_21.107432	26872	No		36	13	1	Medium-quality	Genome-fragment	55.6	AAI-based (medium-confidence)	0	1
GT333_NODE_1438_length_25302_cov_11.103299	25302	No		39	25	0	Medium-quality	Genome-fragment	54.6	AAI-based (medium-confidence)	0	1
GT333_NODE_15_length_357923_cov_21.815080	357923	No		334	1	196	High-quality	High-quality	100	HMM-based (lower-bound)	0	1
GT333_NODE_1805_length_20276_cov_10.619504	20276	No		22	7	0	Medium-quality	Genome-fragment	51.36	AAI-based (medium-confidence)	0	1
GT333_NODE_1995_length_18483_cov_12.179184	18483	No		27	14	1	Medium-quality	Genome-fragment	61.14	AAI-based (medium-confidence)	0	1
GT333_NODE_209_length_107079_cov_200.599865	107079	No		163	28	3	Medium-quality	Genome-fragment	65.12	HMM-based (lower-bound)	0	1	low-confidence DTR
GT333_NODE_2294_length_15980_cov_144.703087	15980	No		19	8	0	Medium-quality	Genome-fragment	80.16	AAI-based (medium-confidence)	0	1
GT333_NODE_3234_length_11697_cov_15.269912	11697	No		14	8	0	Medium-quality	Genome-fragment	51.4	AAI-based (medium-confidence)	0	1
GT333_NODE_350_length_78879_cov_17.372158_1	50299	No		71	12	1	Medium-quality	Genome-fragment	77.73	AAI-based (high-confidence)	0	1
GT333_NODE_447_length_65135_cov_42.337354	65135	No		77	16	1	Complete	High-quality	100	DTR (high-confidence)	0	1
GT333_NODE_479_length_61928_cov_16.853005_1	47555	No		53	4	3	High-quality	High-quality	100	AAI-based (medium-confidence)	0	1
GT333_NODE_498_length_60177_cov_17.006304_1	36320	No		41	22	1	Medium-quality	Genome-fragment	76.84	AAI-based (high-confidence)	0	1
GT333_NODE_635_length_49706_cov_82.812310	49706	No		71	11	0	Medium-quality	Genome-fragment	70.35	AAI-based (high-confidence)	0	1
GT333_NODE_714_length_44478_cov_1386.802039	44478	No		63	15	0	Complete	High-quality	100	DTR (high-confidence)	0	1
GT333_NODE_769_length_42548_cov_13.514061	42548	No		42	4	1	Complete	High-quality	100	DTR (medium-confidence)	0	1
GT333_NODE_852_length_39344_cov_6.400239	39344	No		55	19	1	High-quality	High-quality	100	AAI-based (high-confidence)	0	1
GT333_NODE_877_length_38536_cov_7.945973	38536	No		44	7	1	Medium-quality	Genome-fragment	66.06	AAI-based (high-confidence)	0	1
GT333_NODE_922_length_37280_cov_131.115729	37280	No		57	16	1	Complete	High-quality	100	DTR (high-confidence)	0	1
GT333_NODE_929_length_37089_cov_248.920938	37089	No		48	16	1	Complete	High-quality	100	DTR (high-confidence)	0	1
GT44_NODE_1499_length_29350_cov_8.742686	29350	No		46	18	0	Medium-quality	Genome-fragment	85.49	AAI-based (high-confidence)	0	1
GT44_NODE_172_length_125013_cov_18.398934	125013	No		179	31	0	High-quality	High-quality	100	AAI-based (high-confidence)	0	1
GT44_NODE_278_length_99301_cov_2023.762187	99301	No		109	22	0	Complete	High-quality	100	DTR (high-confidence)	0	1
GT44_NODE_308_length_93950_cov_11.201416	93950	No		105	16	1	Complete	High-quality	100	DTR (high-confidence)	0	1
GT44_NODE_3460_length_13739_cov_81.812043	13739	No		20	6	0	High-quality	High-quality	100	AAI-based (medium-confidence)	0	1
GT44_NODE_3506_length_13593_cov_25.824125	13593	No		20	5	0	High-quality	High-quality	99.77	AAI-based (medium-confidence)	0	1
GT44_NODE_391_length_79365_cov_20.495915	79365	No		93	22	3	Medium-quality	Genome-fragment	84.27	AAI-based (high-confidence)	0	1
GT44_NODE_40_length_227972_cov_11.605378	227972	No		206	59	1	Medium-quality	Genome-fragment	85.11	AAI-based (medium-confidence)	0	1
GT44_NODE_590_length_59262_cov_62.094364	59262	No		85	10	6	High-quality	High-quality	100	AAI-based (high-confidence)	0	1
GT44_NODE_69_length_192364_cov_99.952571_1	42914	No		50	6	2	Medium-quality	Genome-fragment	88.66	AAI-based (medium-confidence)	0	1
GT44_NODE_745_length_49586_cov_28.717167	49586	No		67	11	0	Medium-quality	Genome-fragment	56.78	AAI-based (medium-confidence)	0	1
GT55_NODE_267_length_78601_cov_16.776819_1	32584	No		47	14	0	Medium-quality	Genome-fragment	82.92	AAI-based (medium-confidence)	0	1
GT77_NODE_115_length_152539_cov_27.739114_1	71844	No		120	36	3	High-quality	High-quality	100	AAI-based (high-confidence)	0	1	contig >1.5x longer than expected genome length
GT77_NODE_1287_length_25588_cov_28.793287	25588	No		44	11	1	Medium-quality	Genome-fragment	50.16	AAI-based (high-confidence)	0	1
GT77_NODE_2314_length_15578_cov_8.478129	15578	No		21	7	0	Medium-quality	Genome-fragment	81.79	AAI-based (medium-confidence)	0	1
GT77_NODE_249_length_96452_cov_10.482525	96452	No		172	18	1	High-quality	High-quality	97.01	AAI-based (high-confidence)	0	1
GT77_NODE_277_length_89971_cov_175.581743_1	41107	No		42	2	1	Medium-quality	Genome-fragment	87.59	AAI-based (high-confidence)	0	1
GT77_NODE_394_length_71398_cov_10.478730_1	29527	No		37	10	0	Medium-quality	Genome-fragment	74.44	AAI-based (medium-confidence)	0	1.01
GT77_NODE_715_length_43750_cov_304.842019	43750	No		54	26	0	Medium-quality	Genome-fragment	71.77	AAI-based (high-confidence)	0	1
GT77_NODE_782_length_40065_cov_187.222219	40065	No		79	20	1	Complete	High-quality	100	DTR (high-confidence)	0	1
GT88_NODE_1141_length_35107_cov_311.513979	35107	No		40	5	0	Medium-quality	Genome-fragment	79.06	AAI-based (medium-confidence)	0	1
GT88_NODE_1190_length_34094_cov_33.271865	34094	No		49	19	1	Complete	High-quality	100	DTR (high-confidence)	0	1
GT88_NODE_1198_length_33891_cov_20.104741	33891	No		59	11	0	Medium-quality	Genome-fragment	77.79	AAI-based (high-confidence)	0	1
GT88_NODE_1327_length_31029_cov_19.723897	31029	No		56	9	1	Medium-quality	Genome-fragment	55.02	AAI-based (high-confidence)	0	1
GT88_NODE_15_length_317658_cov_18.179668_1	28200	No		54	16	0	Medium-quality	Genome-fragment	70.82	AAI-based (medium-confidence)	0	1
GT88_NODE_1857_length_23044_cov_10.317065	23044	No		28	8	1	Medium-quality	Genome-fragment	53.77	AAI-based (high-confidence)	0	1
GT88_NODE_2189_length_19621_cov_179.093785	19621	No		21	8	0	Medium-quality	Genome-fragment	51.43	AAI-based (high-confidence)	0	1
GT88_NODE_2808_length_15360_cov_128.292257	15360	No		18	6	0	Medium-quality	Genome-fragment	79.17	AAI-based (medium-confidence)	0	1
GT88_NODE_2937_length_14747_cov_11.165941	14747	No		22	8	0	Medium-quality	Genome-fragment	77.6	AAI-based (medium-confidence)	0	1
GT88_NODE_3003_length_14481_cov_164.608762	14481	No		19	7	0	Medium-quality	Genome-fragment	62.48	AAI-based (medium-confidence)	0	1	low-confidence ITR
GT88_NODE_3211_length_13657_cov_7.970225	13657	No		16	8	0	Complete	High-quality	100	ITR (high-confidence)	0	1.01
GT88_NODE_3266_length_13465_cov_43.161521	13465	No		18	8	0	Medium-quality	Genome-fragment	62.92	AAI-based (medium-confidence)	0	1
GT88_NODE_3283_length_13403_cov_288.955274	13403	No		21	4	0	Complete	High-quality	100	ITR (high-confidence)	0	1.01
GT88_NODE_340_length_82482_cov_18.061861	82482	No		87	25	4	Medium-quality	Genome-fragment	61.09	AAI-based (medium-confidence)	0	1
GT88_NODE_4_length_502426_cov_12.707475_1	32363	No		54	24	1	Medium-quality	Genome-fragment	88.1	AAI-based (medium-confidence)	0	1.01
GT88_NODE_53_length_202953_cov_10.104156	202953	No		165	2	118	High-quality	High-quality	96.68	HMM-based (lower-bound)	0	1
GT88_NODE_704_length_52047_cov_32.387233	52047	No		72	15	0	Medium-quality	Genome-fragment	59.66	AAI-based (medium-confidence)	0	1
GT88_NODE_805_length_46037_cov_174.888891	46037	No		58	13	1	Complete	High-quality	100	DTR (high-confidence)	0	1.01
GT88_NODE_878_length_43187_cov_28.665307	43187	No		62	16	1	High-quality	High-quality	96.22	AAI-based (high-confidence)	0	1
GT88_NODE_899_length_42494_cov_9.052051	42494	No		69	25	0	High-quality	High-quality	96.84	AAI-based (high-confidence)	0	1
GT99_NODE_1359_length_30711_cov_17.158077	30711	No		38	11	0	Medium-quality	Genome-fragment	75.48	AAI-based (high-confidence)	0	1
GT99_NODE_377_length_77860_cov_103.610334	77860	No		106	22	0	Medium-quality	Genome-fragment	89.27	AAI-based (medium-confidence)	0	1
GT99_NODE_786_length_47269_cov_131.159868	47269	No		71	20	0	High-quality	High-quality	90.45	AAI-based (high-confidence)	0	1
GT99_NODE_869_length_44136_cov_101.268233	44136	No		68	20	0	Complete	High-quality	100	DTR (high-confidence)	0	1
GT99_NODE_975_length_40215_cov_19.355080	40215	No		61	8	0	Medium-quality	Genome-fragment	86.61	AAI-based (medium-confidence)	0	1
GT333_NODE_1031_length_34433_cov_15.623102	34433	No		51	19	2	Complete	High-quality	100	DTR (medium-confidence)	0	1
GT333_NODE_1070_length_33187_cov_109.140438	33187	No		49	19	0	Complete	High-quality	100	DTR (high-confidence)	0	1.01
GT333_NODE_1098_length_32554_cov_25.450568	32554	No		47	12	0	Medium-quality	Genome-fragment	85.02	AAI-based (high-confidence)	0	1
GT333_NODE_1101_length_32493_cov_16.121062	32493	No		32	10	1	Medium-quality	Genome-fragment	80.4	AAI-based (medium-confidence)	0	1
GT333_NODE_1510_length_24004_cov_13.021546	24004	No		34	14	1	Medium-quality	Genome-fragment	58.46	AAI-based (medium-confidence)	0	1
GT333_NODE_1602_length_22663_cov_4.867657	22663	No		23	7	0	Medium-quality	Genome-fragment	51.41	AAI-based (high-confidence)	0	1
GT333_NODE_1778_length_20404_cov_9.096712	20404	No		29	5	0	Medium-quality	Genome-fragment	52.52	AAI-based (medium-confidence)	0	1
GT333_NODE_2194_length_16650_cov_239.026032	16650	No		19	8	0	Medium-quality	Genome-fragment	77.42	AAI-based (medium-confidence)	0	1
GT333_NODE_2245_length_16316_cov_145.859787	16316	No		20	8	0	Medium-quality	Genome-fragment	84.65	AAI-based (medium-confidence)	0	1
GT333_NODE_226_length_101875_cov_115.136761	101875	No		103	16	0	Complete	High-quality	100	DTR (high-confidence)	0	1
GT333_NODE_2290_length_15997_cov_12.295913	15997	No		20	9	0	Medium-quality	Genome-fragment	86.07	AAI-based (high-confidence)	0	1
GT333_NODE_22_length_299685_cov_23.388419	299685	No		303	2	171	High-quality	High-quality	100	HMM-based (lower-bound)	0	1
GT333_NODE_2339_length_15712_cov_22.758383	15712	No		22	7	0	Medium-quality	Genome-fragment	77.16	AAI-based (medium-confidence)	0	1
GT333_NODE_2376_length_15543_cov_138.673618	15543	No		21	6	0	Medium-quality	Genome-fragment	80.16	AAI-based (medium-confidence)	0	1
GT333_NODE_2418_length_15228_cov_163.552560	15228	No		16	8	0	Medium-quality	Genome-fragment	79.77	AAI-based (medium-confidence)	0	1	low-confidence ITR
GT333_NODE_2487_length_14780_cov_10.505603	14780	No		20	8	0	Medium-quality	Genome-fragment	79.08	AAI-based (medium-confidence)	0	1.02
GT333_NODE_2523_length_14609_cov_86.524755	14609	No		17	7	0	Medium-quality	Genome-fragment	70.58	AAI-based (medium-confidence)	0	1
GT333_NODE_272_length_91056_cov_14.282656	91056	No		113	28	2	Medium-quality	Genome-fragment	58.95	AAI-based (medium-confidence)	0	1
GT333_NODE_371_length_75555_cov_21.896715	75555	No		114	26	0	High-quality	High-quality	100	AAI-based (high-confidence)	0	1.09
GT333_NODE_43_length_223811_cov_56.650436_1	45573	Yes	40068	51	15	6	Medium-quality	Genome-fragment	56.72	HMM-based (lower-bound)	12.08	1
GT333_NODE_441_length_65761_cov_64.196907	65761	No		89	20	2	Complete	High-quality	100	DTR (high-confidence)	0	1
GT333_NODE_588_length_52601_cov_15.643379_1	33680	No		51	17	2	High-quality	High-quality	100	AAI-based (high-confidence)	0	1
GT333_NODE_605_length_51639_cov_14.905649	51639	No		79	26	1	High-quality	High-quality	99.1	AAI-based (high-confidence)	0	1
GT333_NODE_68_length_179451_cov_23.292565	179451	No		188	2	115	High-quality	High-quality	100	HMM-based (lower-bound)	0	1
GT333_NODE_71_length_177607_cov_22.340700_1	33186	No		59	13	0	Medium-quality	Genome-fragment	89.49	AAI-based (high-confidence)	0	1
GT333_NODE_756_length_43243_cov_11.278874	43243	No		75	38	0	Medium-quality	Genome-fragment	63.87	HMM-based (lower-bound)	0	1	low-confidence DTR
GT333_NODE_795_length_41576_cov_53.502661	41576	No		68	13	1	High-quality	High-quality	100	AAI-based (high-confidence)	0	1
GT333_NODE_873_length_38682_cov_9.238253	38682	No		39	5	1	High-quality	High-quality	92.2	AAI-based (medium-confidence)	0	1.02
GT333_NODE_890_length_38183_cov_16.669115	38183	No		62	23	2	Medium-quality	Genome-fragment	73.34	AAI-based (medium-confidence)	0	1	low-confidence DTR
GT333_NODE_894_length_38056_cov_7.486224	38056	No		34	5	1	Medium-quality	Genome-fragment	64.38	HMM-based (lower-bound)	0	1.01
GT333_NODE_898_length_38001_cov_95.183656	38001	No		57	15	2	High-quality	High-quality	100	AAI-based (high-confidence)	0	1
GT333_NODE_924_length_37211_cov_8.262084_1	26025	No		43	15	1	Medium-quality	Genome-fragment	72.12	AAI-based (high-confidence)	0	1
GT44_NODE_3945_length_12242_cov_9.850743	12242	No		15	5	0	Complete	High-quality	100	ITR (high-confidence)	0	1
GT88_NODE_127_length_133219_cov_22.054527	133219	No		86	13	1	Medium-quality	Genome-fragment	54.9	AAI-based (high-confidence)	0	1
GT88_NODE_1384_length_29865_cov_42.674673	29865	No		40	15	0	Medium-quality	Genome-fragment	81.52	AAI-based (high-confidence)	0	1
GT88_NODE_1656_length_25666_cov_6.334622	25666	No		43	10	0	Medium-quality	Genome-fragment	62.89	AAI-based (high-confidence)	0	1
GT88_NODE_2347_length_18349_cov_15.287471	18349	No		25	7	0	High-quality	High-quality	92.04	AAI-based (high-confidence)	0	1
GT88_NODE_2751_length_15709_cov_21.658107	15709	No		23	7	0	Medium-quality	Genome-fragment	84.38	AAI-based (medium-confidence)	0	1
GT88_NODE_282_length_91227_cov_245.048282	91227	No		100	9	0	Complete	High-quality	100	DTR (high-confidence)	0	1
GT88_NODE_931_length_41350_cov_9.840465	41350	No		60	21	1	High-quality	High-quality	100	AAI-based (medium-confidence)	0	1
GT99_NODE_1454_length_28853_cov_14.940482	28853	No		27	4	0	Medium-quality	Genome-fragment	53.57	HMM-based (lower-bound)	0	1
GT99_NODE_251_length_99672_cov_20.556341_1	43453	No		59	9	0	High-quality	High-quality	100	AAI-based (medium-confidence)	0	1
GT99_NODE_389_length_75630_cov_11.344664	75630	No		145	17	2	High-quality	High-quality	90.79	AAI-based (high-confidence)	0	1
GT99_NODE_762_length_48628_cov_8.987462_1	29781	No		37	8	0	High-quality	High-quality	100	AAI-based (medium-confidence)	0	1
GT99_NODE_80_length_159205_cov_20.303607_1	33698	No		48	10	0	High-quality	High-quality	92.37	AAI-based (high-confidence)	0	1.01
GT44_NODE_1128_length_36398_cov_8.994249	36398	No		45	12	0	High-quality	High-quality	98.2	AAI-based (high-confidence)	0	1
GT44_NODE_1187_length_35259_cov_25.972617	35259	No		45	8	1	High-quality	High-quality	99.99	AAI-based (medium-confidence)	0	1
GT44_NODE_140_length_140473_cov_10.911885_1	85376	No		93	14	0	Medium-quality	Genome-fragment	77.02	AAI-based (medium-confidence)	0	1
GT44_NODE_190_length_119374_cov_25.395117_1	32100	No		43	5	0	Medium-quality	Genome-fragment	66.32	AAI-based (medium-confidence)	0	1
GT44_NODE_2172_length_21141_cov_13.682064	21141	No		35	11	0	Medium-quality	Genome-fragment	61.17	AAI-based (medium-confidence)	0	1
GT44_NODE_3117_length_15213_cov_7.972556	15213	No		21	6	0	Medium-quality	Genome-fragment	78.44	AAI-based (medium-confidence)	0	1
GT44_NODE_3417_length_13927_cov_14.368656	13927	No		19	8	0	Medium-quality	Genome-fragment	65.14	AAI-based (medium-confidence)	0	1
GT44_NODE_3435_length_13823_cov_12.288277	13823	No		22	7	0	Medium-quality	Genome-fragment	66.73	AAI-based (medium-confidence)	0	1
GT44_NODE_382_length_81306_cov_26.159272	81306	No		108	14	0	Complete	High-quality	100	DTR (high-confidence)	0	1
GT44_NODE_397_length_78884_cov_12.452879	78884	No		111	21	4	Medium-quality	Genome-fragment	68.79	AAI-based (medium-confidence)	0	1	low-confidence DTR
GT44_NODE_436_length_74364_cov_26.953128_1	48370	No		49	11	0	Medium-quality	Genome-fragment	57.53	HMM-based (lower-bound)	0	1
GT44_NODE_439_length_74164_cov_25.108853_1	37849	No		52	9	0	Medium-quality	Genome-fragment	59.61	AAI-based (medium-confidence)	0	1
GT44_NODE_49_length_216850_cov_30.716207	216850	No		165	3	124	High-quality	High-quality	100	HMM-based (lower-bound)	0	1
GT44_NODE_636_length_56432_cov_11.634833	56432	No		69	12	1	Medium-quality	Genome-fragment	86.7	AAI-based (high-confidence)	0	1
GT44_NODE_903_length_43477_cov_10.752061	43477	No		74	26	4	Complete	High-quality	100	DTR (high-confidence)	0	1
GT44_NODE_917_length_43052_cov_9.260600_1	39620	No		65	17	1	High-quality	High-quality	100	AAI-based (high-confidence)	0	1
GT55_NODE_574_length_46051_cov_860.090073	46051	No		56	1	8	Medium-quality	Genome-fragment	79.85	HMM-based (lower-bound)	0	1
GT77_NODE_807_length_38265_cov_30.768490	38265	No		46	11	1	High-quality	High-quality	94.7	AAI-based (medium-confidence)	0	1
GT88_NODE_1260_length_32540_cov_20.786394	32540	No		48	13	0	High-quality	High-quality	96.32	AAI-based (medium-confidence)	0	1.01
GT88_NODE_297_length_88162_cov_84.875704	88162	No		105	30	3	Medium-quality	Genome-fragment	68.7	AAI-based (high-confidence)	0	1
GT88_NODE_4324_length_10409_cov_4.570118	10409	No		17	0	2	Medium-quality	Genome-fragment	63.98	AAI-based (medium-confidence)	0	1.01	no viral genes detected
GT88_NODE_95_length_155417_cov_10.518467	155417	No		146	6	98	Complete	High-quality	100	ITR (high-confidence)	0	1
GT99_NODE_121_length_133015_cov_14.994803	133015	No		117	4	76	High-quality	High-quality	92.41	HMM-based (lower-bound)	0	1
GT99_NODE_1464_length_28566_cov_5.757953	28566	No		41	8	0	Medium-quality	Genome-fragment	79.03	AAI-based (high-confidence)	0	1.01
GT99_NODE_184_length_112488_cov_11.611635	112488	No		109	3	17	Medium-quality	Genome-fragment	55.51	HMM-based (lower-bound)	0	1
GT99_NODE_215_length_105501_cov_8.663164_1	29937	No		35	12	1	Medium-quality	Genome-fragment	76.85	AAI-based (medium-confidence)	0	1
GT55_NODE_120_length_120888_cov_28.871873_1	27226	No		39	13	0	Medium-quality	Genome-fragment	81.28	AAI-based (medium-confidence)	0	1
GT55_NODE_1345_length_22410_cov_6.415478	22410	No		26	8	0	Medium-quality	Genome-fragment	54.57	AAI-based (medium-confidence)	0	1
GT55_NODE_153_length_105999_cov_19.238003_1	33835	No		67	19	0	High-quality	High-quality	95.79	AAI-based (high-confidence)	0	1
GT55_NODE_180_length_97814_cov_8.023701_1	37374	No		55	25	1	High-quality	High-quality	92.35	AAI-based (high-confidence)	0	1
GT55_NODE_195_length_93834_cov_7.948816	93834	No		89	7	1	High-quality	High-quality	98.52	AAI-based (high-confidence)	0	1
GT55_NODE_2010_length_15434_cov_35.570469	15434	No		19	8	0	Medium-quality	Genome-fragment	68.45	AAI-based (medium-confidence)	0	1
GT55_NODE_2279_length_13666_cov_7.397913	13666	No		19	1	2	High-quality	High-quality	100	HMM-based (lower-bound)	0	1
GT55_NODE_235_length_84992_cov_11.569881_1	24017	No		31	10	0	Medium-quality	Genome-fragment	59.18	AAI-based (medium-confidence)	0	1
GT55_NODE_2431_length_12817_cov_10.234289	12817	No		13	7	0	Medium-quality	Genome-fragment	67.44	AAI-based (medium-confidence)	0	1
GT55_NODE_2493_length_12522_cov_17.239432	12522	No		12	8	0	Medium-quality	Genome-fragment	67.04	AAI-based (medium-confidence)	0	1
GT55_NODE_28_length_247063_cov_9.997324	247063	No		246	16	164	High-quality	High-quality	100	HMM-based (lower-bound)	0	1
GT55_NODE_364_length_64293_cov_8.665759	64293	No		75	21	1	Medium-quality	Genome-fragment	58.87	AAI-based (medium-confidence)	0	1
GT55_NODE_402_length_60260_cov_13.528694_1	27176	No		47	15	0	Medium-quality	Genome-fragment	76.44	AAI-based (high-confidence)	0	1
GT55_NODE_509_length_50746_cov_9.056440_1	28892	No		32	6	0	Medium-quality	Genome-fragment	57.54	AAI-based (high-confidence)	0	1
GT55_NODE_519_length_49313_cov_14.232510_1	30501	No		44	12	1	Medium-quality	Genome-fragment	64.45	AAI-based (medium-confidence)	0	1
GT55_NODE_52_length_186961_cov_11.434122	186961	No		128	3	88	High-quality	High-quality	100	HMM-based (lower-bound)	0	1
GT55_NODE_664_length_40791_cov_9.197614	40791	No		56	17	2	Medium-quality	Genome-fragment	77.03	AAI-based (high-confidence)	0	1
GT55_NODE_692_length_39385_cov_18.721434	39385	No		50	11	0	High-quality	High-quality	100	AAI-based (high-confidence)	0	1
GT55_NODE_713_length_38192_cov_19.949157	38192	No		42	17	0	Medium-quality	Genome-fragment	61.64	AAI-based (high-confidence)	0	1
GT88_NODE_213_length_105896_cov_690.577848	105896	No		175	15	1	High-quality	High-quality	100	AAI-based (high-confidence)	0	1
GT88_NODE_3064_length_14217_cov_455.734165	14217	No		15	6	0	Medium-quality	Genome-fragment	73.37	AAI-based (medium-confidence)	0	1
GT99_NODE_2821_length_15554_cov_17.550423	15554	No		23	7	0	Medium-quality	Genome-fragment	68.8	AAI-based (medium-confidence)	0	1
GT77_NODE_1536_length_21807_cov_6.430075	21807	No		30	14	0	Medium-quality	Genome-fragment	63.14	AAI-based (medium-confidence)	0	1
GT77_NODE_1789_length_19293_cov_9.317237	19293	No		17	5	0	Medium-quality	Genome-fragment	50.18	AAI-based (high-confidence)	0	1
GT77_NODE_193_length_113460_cov_54.466285	113460	No		154	14	6	High-quality	High-quality	100	AAI-based (high-confidence)	0	1
GT77_NODE_2295_length_15680_cov_19.470798	15680	No		20	9	0	Medium-quality	Genome-fragment	71.67	AAI-based (medium-confidence)	0	1
GT77_NODE_591_length_51172_cov_49.180234	51172	No		70	19	2	High-quality	High-quality	100	AAI-based (medium-confidence)	0	1.01
GT77_NODE_594_length_50654_cov_8.167829	50654	No		75	19	0	High-quality	High-quality	100	AAI-based (high-confidence)	0	1
GT77_NODE_66_length_178094_cov_93.441313_1	168595	No		239	23	4	High-quality	High-quality	96.07	AAI-based (high-confidence)	0	1
GT77_NODE_716_length_43721_cov_61.092471	43721	No		58	10	0	High-quality	High-quality	100	AAI-based (medium-confidence)	0	1
GT77_NODE_727_length_43402_cov_6.998408_1	34805	No		48	12	0	High-quality	High-quality	100	AAI-based (high-confidence)	0	1
GT77_NODE_858_length_35804_cov_5.675431_1	30894	No		48	11	2	Medium-quality	Genome-fragment	51.86	AAI-based (medium-confidence)	0	1
GT88_NODE_1226_length_33122_cov_5.316963	33122	No		38	2	2	Medium-quality	Genome-fragment	75.25	AAI-based (medium-confidence)	0	1
GT88_NODE_382_length_77595_cov_11.963941	77595	No		97	17	6	Medium-quality	Genome-fragment	53.28	AAI-based (medium-confidence)	0	1
GT99_NODE_1171_length_34842_cov_18.586397	34842	No		56	7	0	Complete	High-quality	100	DTR (medium-confidence)	0	1.01
GT88_NODE_1053_length_37687_cov_7.867134	37687	No		63	17	0	Complete	High-quality	100	DTR (high-confidence)	0	1
GT88_NODE_1080_length_36848_cov_36.292393	36848	No		55	15	0	Medium-quality	Genome-fragment	82.28	AAI-based (high-confidence)	0	1
GT88_NODE_1084_length_36704_cov_11.594041	36704	No		65	20	2	High-quality	High-quality	90.89	AAI-based (medium-confidence)	0	1
GT88_NODE_130_length_131393_cov_19.986759_1	123797	No		165	22	5	Medium-quality	Genome-fragment	75.92	AAI-based (medium-confidence)	0	1
GT88_NODE_1334_length_30865_cov_7.365206	30865	No		43	11	0	Medium-quality	Genome-fragment	68.19	AAI-based (high-confidence)	0	1
GT88_NODE_1406_length_29245_cov_44.401987	29245	No		40	20	0	Medium-quality	Genome-fragment	72.83	AAI-based (high-confidence)	0	1
GT88_NODE_1562_length_26989_cov_52.970706	26989	No		46	21	0	Medium-quality	Genome-fragment	69.59	AAI-based (medium-confidence)	0	1
GT88_NODE_1667_length_25572_cov_42.596739	25572	No		34	14	0	Medium-quality	Genome-fragment	62.65	AAI-based (medium-confidence)	0	1
GT88_NODE_1709_length_24819_cov_16.725731	24819	No		30	18	0	Medium-quality	Genome-fragment	58.72	AAI-based (medium-confidence)	0	1
GT88_NODE_1730_length_24577_cov_24.580662	24577	No		37	7	0	Medium-quality	Genome-fragment	53.93	AAI-based (medium-confidence)	0	1.01
GT88_NODE_1815_length_23538_cov_5.470340	23538	No		32	18	0	Medium-quality	Genome-fragment	65.4	AAI-based (high-confidence)	0	1
GT88_NODE_2018_length_21235_cov_5.981350	21235	No		28	19	1	Medium-quality	Genome-fragment	52.72	AAI-based (high-confidence)	0	1
GT88_NODE_223_length_103378_cov_19.242792	103378	No		101	9	6	Medium-quality	Genome-fragment	68.48	HMM-based (lower-bound)	0	1
GT88_NODE_233_length_100012_cov_40.511780	100012	No		87	3	36	High-quality	High-quality	97.91	HMM-based (lower-bound)	0	1
GT88_NODE_2395_length_17973_cov_7.065242	17973	No		23	8	0	Medium-quality	Genome-fragment	57.42	AAI-based (high-confidence)	0	1
GT88_NODE_2621_length_16545_cov_166.124518	16545	No		26	8	1	Medium-quality	Genome-fragment	71.42	AAI-based (medium-confidence)	0	1
GT88_NODE_2693_length_16042_cov_1784.172330	16042	No		21	10	0	Medium-quality	Genome-fragment	70.15	AAI-based (medium-confidence)	0	1
GT88_NODE_2828_length_15278_cov_32.075347	15278	No		23	8	0	Medium-quality	Genome-fragment	50.88	HMM-based (lower-bound)	0	1
GT88_NODE_2930_length_14776_cov_56.515879	14776	No		16	9	0	Medium-quality	Genome-fragment	67.54	AAI-based (medium-confidence)	0	1
GT88_NODE_29_length_249817_cov_46.683142_1	30661	No		50	15	0	Medium-quality	Genome-fragment	79.73	AAI-based (medium-confidence)	0	1.01
GT88_NODE_302_length_87542_cov_15.246539	87542	No		122	39	0	High-quality	High-quality	99.82	AAI-based (high-confidence)	0	1
GT88_NODE_3268_length_13461_cov_96.807474	13461	No		14	4	0	High-quality	High-quality	100	AAI-based (medium-confidence)	0	1
GT88_NODE_338_length_82761_cov_16.266087	82761	No		165	21	2	Medium-quality	Genome-fragment	70.12	HMM-based (lower-bound)	0	1
GT88_NODE_583_length_59525_cov_208.567429	59525	No		86	34	1	High-quality	High-quality	98.66	AAI-based (high-confidence)	0	1
GT88_NODE_599_length_58431_cov_20.255396	58431	No		91	32	1	High-quality	High-quality	96.35	AAI-based (high-confidence)	0	1
GT88_NODE_601_length_58301_cov_36.163187	58301	No		90	16	5	Complete	High-quality	100	DTR (high-confidence)	0	1
GT88_NODE_967_length_40253_cov_34.269068	40253	No		61	15	0	Medium-quality	Genome-fragment	64.79	HMM-based (lower-bound)	0	1
GT99_NODE_1010_length_38910_cov_55.019817	38910	No		68	13	0	Complete	High-quality	100	DTR (high-confidence)	0	1
GT99_NODE_1703_length_25006_cov_5.701214	25006	No		29	15	1	Medium-quality	Genome-fragment	60.2	AAI-based (medium-confidence)	0	1
GT99_NODE_1720_length_24768_cov_36.646259	24768	No		31	6	0	Complete	High-quality	100	DTR (medium-confidence)	0	1.01
GT99_NODE_460_length_67844_cov_7.763162_1	18832	No		29	8	0	Medium-quality	Genome-fragment	51.48	AAI-based (medium-confidence)	0	1.01
GT99_NODE_494_length_65218_cov_48.911975	65218	No		83	17	3	Complete	High-quality	100	DTR (high-confidence)	0	1
GT99_NODE_1227_length_33573_cov_7.959305	33573	No		64	20	3	High-quality	High-quality	92.64	AAI-based (high-confidence)	0	1
GT99_NODE_214_length_105519_cov_9.064240_1	39339	No		69	21	0	High-quality	High-quality	100	AAI-based (medium-confidence)	0	1
GT99_NODE_2860_length_15376_cov_16.190066	15376	No		21	7	0	Medium-quality	Genome-fragment	81.63	AAI-based (medium-confidence)	0	1
GT99_NODE_2953_length_14923_cov_32.683952	14923	No		19	6	0	Medium-quality	Genome-fragment	75.72	AAI-based (medium-confidence)	0	1
GT99_NODE_841_length_44900_cov_24.786710	44900	No		58	16	1	High-quality	High-quality	93.32	AAI-based (medium-confidence)	0	1
GT99_NODE_919_length_42430_cov_8.327976	42430	No		38	4	20	Medium-quality	Genome-fragment	57.74	HMM-based (lower-bound)	0	1
