# Supplementary material for: Metagenomic investigation of viruses in green sea turtles (Chelonia mydas)
Source: Front Microbiol. 2025 Jan 22;16:1492038. doi: 10.3389/fmicb.2025.1492038 (PMC11794262; doi:10.3389/fmicb.2025.1492038)
Supplement: Supplementary file 4 [file Table_4.xls]

Virus	AAI to closest RaFAH reference	Host genus	Confidence score	List of methods
GT1010_NODE_1105_length_41920_cov_13.964553	63.35	d__Bacteria;p__Bacteroidota;c__Bacteroidia;o__Bacteroidales;f__Dysgonomonadaceae;g__UBA1309	90.6	CRISPR;93.00 iPHoP-RF;73.20
GT1010_NODE_1166_length_40605_cov_24.627645	10.89	d__Bacteria;p__Desulfobacterota;c__Desulfovibrionia;o__Desulfovibrionales;f__Desulfovibrionaceae;g__Bilophila	97.9	CRISPR;98.50
GT1010_NODE_119_length_139161_cov_12.382701	9.68	d__Bacteria;p__Bacteroidota;c__Bacteroidia;o__Bacteroidales;f__Rikenellaceae;g__Alistipes	95.9	iPHoP-RF;97.10
GT1010_NODE_1260_length_37997_cov_67.222418	22.93	d__Bacteria;p__Bacteroidota;c__Bacteroidia;o__Bacteroidales;f__Bacteroidaceae;g__Bacteroides	90.3	iPHoP-RF;92.80 CRISPR;54.70
GT1010_NODE_1542_length_32099_cov_12.922606	33.77	d__Bacteria;p__Bacteroidota;c__Bacteroidia;o__Bacteroidales;f__Bacteroidaceae;g__Bacteroides	90.3	iPHoP-RF;92.80
GT1010_NODE_1681_length_29670_cov_9.300591	50.25	d__Bacteria;p__Bacteroidota;c__Bacteroidia;o__Bacteroidales;f__Bacteroidaceae;g__Bacteroides	93.5	iPHoP-RF;95.40 CRISPR;57.80
GT1010_NODE_3386_length_16261_cov_8.546464	20.58	d__Bacteria;p__Firmicutes_A;c__Clostridia;o__Lachnospirales;f__Lachnospiraceae;g__Eisenbergiella	94.7	CRISPR;96.30
GT1010_NODE_525_length_68851_cov_10.804916	93.56	d__Bacteria;p__Bacteroidota;c__Bacteroidia;o__Bacteroidales;f__Bacteroidaceae;g__Phocaeicola	93.1	iPHoP-RF;95.10
GT1010_NODE_654_length_59953_cov_11.205750	93.93	d__Bacteria;p__Bacteroidota;c__Bacteroidia;o__Bacteroidales;f__Tannerellaceae;g__Parabacteroides	94.9	iPHoP-RF;96.40 CRISPR;68.50
GT1010_NODE_71_length_176922_cov_18.332012_1	29.06	d__Bacteria;p__Bacteroidota;c__Bacteroidia;o__Bacteroidales;f__Bacteroidaceae;g__Bacteroides	93.9	iPHoP-RF;95.70
GT1010_NODE_732_length_55773_cov_61.694408_1	24.46	d__Bacteria;p__Bacteroidota;c__Bacteroidia;o__Bacteroidales;f__Rikenellaceae;g__Alistipes	96.3	CRISPR;97.40 iPHoP-RF;88.20
GT1010_NODE_838_length_51368_cov_20.497398	46.45	d__Bacteria;p__Bacteroidota;c__Bacteroidia;o__Bacteroidales;f__Bacteroidaceae;g__Phocaeicola	92.6	iPHoP-RF;94.70
GT1010_NODE_925_length_47717_cov_31.653435	27.99	d__Bacteria;p__Bacteroidota;c__Bacteroidia;o__Bacteroidales;f__Bacteroidaceae;g__Bacteroides	94.5	iPHoP-RF;96.10 CRISPR;88.30
GT111_NODE_1042_length_40996_cov_44.015364_1	49.92	d__Bacteria;p__Bacteroidota;c__Bacteroidia;o__Bacteroidales;f__Bacteroidaceae;g__OM05-12	95.6	CRISPR;96.90 iPHoP-RF;66.80
GT111_NODE_1396_length_31190_cov_41.456496	28.92	d__Bacteria;p__Bacteroidota;c__Bacteroidia;o__Bacteroidales;f__Bacteroidaceae;g__Bacteroides	90.3	iPHoP-RF;92.80
GT111_NODE_1419_length_30658_cov_12.825605	17.04	d__Bacteria;p__Firmicutes_A;c__Clostridia;o__Oscillospirales;f__Acutalibacteraceae;g__Ruminococcus_E	90.7	iPHoP-RF;93.10
GT111_NODE_1622_length_27172_cov_33.775049	48.83	d__Bacteria;p__Bacteroidota;c__Bacteroidia;o__Bacteroidales;f__Bacteroidaceae;g__Phocaeicola	92.6	CRISPR;94.70 iPHoP-RF;91.40
GT111_NODE_1798_length_24440_cov_9.813615	6.22	d__Bacteria;p__Bacteroidota;c__Bacteroidia;o__Bacteroidales;f__Bacteroidaceae;g__Prevotella	91.4	iPHoP-RF;93.70
GT111_NODE_25_length_261086_cov_41.757263_1	67.11	d__Bacteria;p__Bacteroidota;c__Bacteroidia;o__Bacteroidales;f__Bacteroidaceae;g__Bacteroides	91.4	iPHoP-RF;93.70
GT111_NODE_313_length_95328_cov_16.982555	14.45	d__Bacteria;p__Bacteroidota;c__Bacteroidia;o__Bacteroidales;f__Rikenellaceae;g__Alistipes	93.5	iPHoP-RF;95.40
GT111_NODE_44_length_222880_cov_46.217283_1	66.29	d__Bacteria;p__Bacteroidota;c__Bacteroidia;o__Bacteroidales;f__Bacteroidaceae;g__Bacteroides	91.8	iPHoP-RF;94.10
GT111_NODE_506_length_73443_cov_45.000927	56.11	d__Bacteria;p__Bacteroidota;c__Bacteroidia;o__Bacteroidales;f__Bacteroidaceae;g__Bacteroides	93.1	iPHoP-RF;95.10
GT111_NODE_643_length_61115_cov_92.921323	75.43	d__Bacteria;p__Bacteroidota;c__Bacteroidia;o__Bacteroidales;f__Bacteroidaceae;g__Bacteroides	93.9	iPHoP-RF;95.70 CRISPR;57.20
GT111_NODE_749_length_55046_cov_18.351767_1	26.49	d__Bacteria;p__Actinobacteriota;c__Coriobacteriia;o__Coriobacteriales;f__Eggerthellaceae;g__Enteroscipio	95.7	CRISPR;97.00 iPHoP-RF;61.10
GT222_NODE_1077_length_46133_cov_22.702049	99.4	d__Bacteria;p__Bacteroidota;c__Bacteroidia;o__Bacteroidales;f__Rikenellaceae;g__Alistipes	91.8	iPHoP-RF;94.10
GT222_NODE_1260_length_41484_cov_21.547587	15.47	d__Bacteria;p__Bacteroidota;c__Bacteroidia;o__Bacteroidales;f__Bacteroidaceae;g__Bacteroides	91.4	iPHoP-RF;93.70 CRISPR;60.10
GT222_NODE_126_length_158444_cov_22.226948	24.95	d__Bacteria;p__Bacteroidota;c__Bacteroidia;o__Bacteroidales;f__Bacteroidaceae;g__Phocaeicola	91.8	iPHoP-RF;94.10
GT222_NODE_1526_length_36091_cov_10.911477	40.37	d__Bacteria;p__Bacteroidota;c__Bacteroidia;o__Bacteroidales;f__Bacteroidaceae;g__Bacteroides	91.4	iPHoP-RF;93.70
GT222_NODE_1778_length_32215_cov_61.696984	49.21	d__Bacteria;p__Firmicutes_A;c__Clostridia;o__Lachnospirales;f__Lachnospiraceae;g__Enterocloster	95.7	CRISPR;97.00 iPHoP-RF;67.30
GT222_NODE_1830_length_31205_cov_8.722729	49.57	d__Bacteria;p__Bacteroidota;c__Bacteroidia;o__Bacteroidales;f__Bacteroidaceae;g__Phocaeicola	91.8	iPHoP-RF;94.10
GT222_NODE_1878_length_30657_cov_15.429514	9.88	d__Bacteria;p__Bacteroidota;c__Bacteroidia;o__Bacteroidales;f__Marinifilaceae;g__Gabonibacter	92.2	iPHoP-RF;94.40
GT222_NODE_2266_length_26198_cov_8.222316	10.41	d__Bacteria;p__Bacteroidota;c__Bacteroidia;o__Bacteroidales;f__Bacteroidaceae;g__Prevotella	93.9	iPHoP-RF;95.70
GT222_NODE_312_length_102344_cov_6427.583816	40.51	d__Bacteria;p__Patescibacteria;c__Saccharimonadia;o__Saccharimonadales;f__UBA4665;g__UBA5150	93.5	iPHoP-RF;95.40
GT222_NODE_340_length_96691_cov_23.284594	48.53	d__Bacteria;p__Bacteroidota;c__Bacteroidia;o__Bacteroidales;f__Bacteroidaceae;g__Bacteroides	94.9	iPHoP-RF;96.40 CRISPR;78.30
GT222_NODE_348_length_96082_cov_501.162704	51.65	d__Bacteria;p__Patescibacteria;c__Saccharimonadia;o__Saccharimonadales;f__UBA4665;g__CAILQE01	91.4	iPHoP-RF;93.70
GT222_NODE_3851_length_16068_cov_26.215075	10.22	d__Bacteria;p__Firmicutes_A;c__Clostridia;o__Lachnospirales;f__Lachnospiraceae;g__Muricomes	99.6	CRISPR;99.60
GT222_NODE_3993_length_15497_cov_149.900402	14.97	d__Bacteria;p__Firmicutes_A;c__Clostridia;o__Lachnospirales;f__Lachnospiraceae;g__Roseburia	92.7	CRISPR;94.80
GT222_NODE_608_length_69179_cov_531.146461	40.04	d__Bacteria;p__Bacteroidota;c__Bacteroidia;o__Bacteroidales;f__Tannerellaceae;g__Parabacteroides	98.4	CRISPR;98.80
GT222_NODE_658_length_64865_cov_42.948557	29.09	d__Bacteria;p__Bacteroidota;c__Bacteroidia;o__Bacteroidales;f__Bacteroidaceae;g__Bacteroides	94.5	CRISPR;96.10 iPHoP-RF;93.40
GT222_NODE_728_length_60955_cov_11.810345	50.08	d__Bacteria;p__Bacteroidota;c__Bacteroidia;o__Bacteroidales;f__Bacteroidaceae;g__Bacteroides	92.7	CRISPR;94.80 iPHoP-RF;92.80
GT222_NODE_750_length_59209_cov_11.210468	4.81	d__Bacteria;p__Verrucomicrobiota;c__Verrucomicrobiae;o__Verrucomicrobiales;f__Akkermansiaceae;g__Akkermansia	99.1	CRISPR;99.30
GT222_NODE_837_length_55414_cov_11.265124	54.31	d__Bacteria;p__Bacteroidota;c__Bacteroidia;o__Bacteroidales;f__Bacteroidaceae;g__Bacteroides	93.9	iPHoP-RF;95.70
GT333_NODE_1079_length_33016_cov_5.785140	21.47	d__Bacteria;p__Bacteroidota;c__Bacteroidia;o__Bacteroidales;f__Bacteroidaceae;g__Bacteroides	98.5	CRISPR;98.90 iPHoP-RF;91.80
GT333_NODE_1101_length_32493_cov_16.121062	67.83	d__Bacteria;p__Bacteroidota;c__Bacteroidia;o__Bacteroidales;f__Bacteroidaceae;g__Bacteroides	91	iPHoP-RF;93.40
GT333_NODE_235_length_99183_cov_618.914222	28.34	d__Bacteria;p__Proteobacteria;c__Alphaproteobacteria;o__Rickettsiales;f__Anaplasmataceae;g__Wolbachia	94.5	iPHoP-RF;96.10
GT333_NODE_2487_length_14780_cov_10.505603	13.86	d__Bacteria;p__Firmicutes_A;c__Clostridia;o__Lachnospirales;f__Lachnospiraceae;g__Roseburia	95.9	CRISPR;97.10
GT333_NODE_289_length_88249_cov_25.268782_1	71.61	d__Bacteria;p__Bacteroidota;c__Bacteroidia;o__Bacteroidales;f__Bacteroidaceae;g__Bacteroides	94.9	iPHoP-RF;96.40 CRISPR;75.20
GT333_NODE_323_length_82970_cov_44.259507_1	24.96	d__Bacteria;p__Bacteroidota;c__Bacteroidia;o__Bacteroidales;f__Bacteroidaceae;g__Bacteroides	95	CRISPR;96.50 iPHoP-RF;96.40
GT333_NODE_350_length_78879_cov_17.372158_1	99.37	d__Bacteria;p__Bacteroidota;c__Bacteroidia;o__Bacteroidales;f__Bacteroidaceae;g__Bacteroides	91.8	iPHoP-RF;94.10
GT333_NODE_41_length_229526_cov_35.910015_1	55.53	d__Bacteria;p__Bacteroidota;c__Bacteroidia;o__Bacteroidales;f__Bacteroidaceae;g__Phocaeicola	93.5	iPHoP-RF;95.40
GT333_NODE_635_length_49706_cov_82.812310	61.23	d__Bacteria;p__Bacteroidota;c__Bacteroidia;o__Bacteroidales;f__Bacteroidaceae;g__Bacteroides	90.3	iPHoP-RF;92.80
GT333_NODE_656_length_48306_cov_38.395121	47.96	d__Bacteria;p__Bacteroidota;c__Bacteroidia;o__Bacteroidales;f__Tannerellaceae;g__Parabacteroides	93.1	CRISPR;95.10 iPHoP-RF;72.60
GT333_NODE_756_length_43243_cov_11.278874	8.6	d__Bacteria;p__Proteobacteria;c__Gammaproteobacteria;o__Enterobacterales;f__Vibrionaceae;g__Vibrio	94.9	iPHoP-RF;96.40
GT44_NODE_1121_length_36574_cov_86.109067	20.61	d__Bacteria;p__Bacteroidota;c__Bacteroidia;o__Bacteroidales;f__Rikenellaceae;g__Alistipes	98.4	CRISPR;98.80 iPHoP-RF;75.70
GT44_NODE_1268_length_33421_cov_12.052748	86.09	d__Bacteria;p__Bacteroidota;c__Bacteroidia;o__Bacteroidales;f__Bacteroidaceae;g__Bacteroides	92.6	iPHoP-RF;94.70
GT44_NODE_1499_length_29350_cov_8.742686	26.93	d__Bacteria;p__Firmicutes;c__Bacilli;o__Erysipelotrichales;f__Erysipelotrichaceae;g__Holdemania	96.7	CRISPR;97.70
GT44_NODE_1664_length_26739_cov_39.726240	7.73	d__Bacteria;p__Patescibacteria;c__Saccharimonadia;o__Saccharimonadales;f__Saccharimonadaceae;g__	92.6	iPHoP-RF;94.70
GT44_NODE_2011_length_22566_cov_6.200080	14.86	d__Bacteria;p__Bacteroidota;c__Bacteroidia;o__Flavobacteriales;f__Flavobacteriaceae;g__Flaviramulus	93.9	iPHoP-RF;95.70
GT44_NODE_242_length_106354_cov_64.664051_1	55.53	d__Bacteria;p__Bacteroidota;c__Bacteroidia;o__Bacteroidales;f__Bacteroidaceae;g__Bacteroides	93.5	iPHoP-RF;95.40
GT44_NODE_3460_length_13739_cov_81.812043	4.78	d__Bacteria;p__Proteobacteria;c__Gammaproteobacteria;o__Enterobacterales;f__Enterobacteriaceae;g__ATCC-39006	90.3	iPHoP-RF;92.80
GT44_NODE_422_length_76283_cov_15.345188	70.07	d__Bacteria;p__Bacteroidota;c__Bacteroidia;o__Bacteroidales;f__Bacteroidaceae;g__Bacteroides	100	RaFAH;97.80 iPHoP-RF;96.70
GT44_NODE_436_length_74364_cov_26.953128_1	14.23	d__Bacteria;p__Bacteroidota;c__Bacteroidia;o__Bacteroidales;f__Bacteroidaceae;g__Bacteroides	93.2	RaFAH;94.50 CRISPR;56.20
GT44_NODE_43_length_225649_cov_14.050343_1	65.48	d__Bacteria;p__Bacteroidota;c__Bacteroidia;o__Bacteroidales;f__Bacteroidaceae;g__Bacteroides	90.8	iPHoP-RF;92.10 RaFAH;56.90
GT44_NODE_492_length_68136_cov_12.077995_1	50.5	d__Bacteria;p__Bacteroidota;c__Bacteroidia;o__Bacteroidales;f__Bacteroidaceae;g__Bacteroides	93	RaFAH;89.30 iPHoP-RF;76.60
GT44_NODE_49_length_216850_cov_30.716207	15.98	d__Bacteria;p__Bacteroidota;c__Bacteroidia;o__Bacteroidales;f__Bacteroidaceae;g__Bacteroides	96.2	RaFAH;94.60 iPHoP-RF;74.60
GT44_NODE_535_length_64091_cov_8.693469	75.7	d__Bacteria;p__Bacteroidota;c__Bacteroidia;o__Bacteroidales;f__Bacteroidaceae;g__Bacteroides	99	RaFAH;93.90 iPHoP-RF;93.10
GT44_NODE_554_length_62203_cov_32.356858_1	87.26	d__Bacteria;p__Bacteroidota;c__Bacteroidia;o__Bacteroidales;f__Bacteroidaceae;g__Bacteroides	97.5	RaFAH;95.30 iPHoP-RF;80.60
GT44_NODE_635_length_56460_cov_220.871607	88.48	d__Bacteria;p__Bacteroidota;c__Bacteroidia;o__Bacteroidales;f__Rikenellaceae;g__Alistipes	97.3	iPHoP-RF;90.80 RaFAH;89.80
GT44_NODE_636_length_56432_cov_11.634833	88.45	d__Bacteria;p__Bacteroidota;c__Bacteroidia;o__Bacteroidales;f__Bacteroidaceae;g__Bacteroides	100	RaFAH;99.60 iPHoP-RF;92.40 CRISPR;58.20
GT44_NODE_680_length_53266_cov_10.040574	98.19	d__Bacteria;p__Bacteroidota;c__Bacteroidia;o__Bacteroidales;f__Bacteroidaceae;g__Bacteroides	99.7	RaFAH;99.30 iPHoP-RF;77.50 CRISPR;51.90
GT44_NODE_69_length_192364_cov_99.952571_1	82.92	d__Bacteria;p__Bacteroidota;c__Bacteroidia;o__Bacteroidales;f__Bacteroidaceae;g__Bacteroides	99.7	RaFAH;98.80 iPHoP-RF;88.20
GT44_NODE_868_length_44779_cov_6.277144	12.06	d__Bacteria;p__Bacteroidota;c__Bacteroidia;o__Bacteroidales;f__Bacteroidaceae;g__Bacteroides	93	RaFAH;95.00
GT44_NODE_902_length_43502_cov_43.726840	46.56	d__Bacteria;p__Bacteroidota;c__Bacteroidia;o__Bacteroidales;f__Bacteroidaceae;g__Bacteroides	99	RaFAH;93.90 iPHoP-RF;93.70
GT44_NODE_903_length_43477_cov_10.752061	44.37	d__Bacteria;p__Firmicutes_A;c__Clostridia;o__Lachnospirales;f__Lachnospiraceae;g__Hungatella	95.4	CRISPR;96.80 iPHoP-RF;89.50
GT44_NODE_986_length_41201_cov_38.626306	10.34	d__Bacteria;p__Bacteroidota;c__Bacteroidia;o__Bacteroidales;f__Rikenellaceae;g__Alistipes	92.6	iPHoP-RF;94.70
GT55_NODE_173_length_99904_cov_12.084978	54.22	d__Bacteria;p__Proteobacteria;c__Gammaproteobacteria;o__SAR86;f__TMED112;g__TMED112	91.4	iPHoP-RF;93.70
GT55_NODE_692_length_39385_cov_18.721434	53.34	d__Bacteria;p__Bacteroidota;c__Bacteroidia;o__Bacteroidales;f__Bacteroidaceae;g__Bacteroides	98.4	CRISPR;98.80 iPHoP-RF;81.40
GT55_NODE_9_length_329275_cov_16.830065	25.59	d__Bacteria;p__Firmicutes_A;c__Clostridia;o__Oscillospirales;f__Ruminococcaceae;g__Gemmiger	94.5	iPHoP-RF;96.10
GT77_NODE_121_length_148901_cov_652.336838	28.07	d__Bacteria;p__Bacteroidota;c__Bacteroidia;o__Bacteroidales;f__Bacteroidaceae;g__Bacteroides	98.5	iPHoP-RF;96.40 RaFAH;85.10 CRISPR;74.00
GT77_NODE_1287_length_25588_cov_28.793287	85.66	d__Bacteria;p__Bacteroidota;c__Bacteroidia;o__Bacteroidales;f__Bacteroidaceae;g__Bacteroides	93.4	RaFAH;88.40 iPHoP-RF;79.80
GT77_NODE_177_length_117690_cov_35.334263	12.43	d__Bacteria;p__Bacteroidota;c__Bacteroidia;o__Bacteroidales;f__Rikenellaceae;g__Alistipes	95.9	iPHoP-RF;97.10 CRISPR;95.60
GT77_NODE_193_length_113460_cov_54.466285	99.91	d__Bacteria;p__Bacteroidota;c__Bacteroidia;o__Bacteroidales;f__Bacteroidaceae;g__Bacteroides	99	RaFAH;98.20 iPHoP-RF;77.30
GT77_NODE_228_length_101487_cov_27.875483	22.58	d__Bacteria;p__Bacteroidota;c__Bacteroidia;o__Bacteroidales;f__Rikenellaceae;g__Alistipes	94.7	CRISPR;96.30 iPHoP-RF;56.80
GT77_NODE_249_length_96452_cov_10.482525	40.32	d__Bacteria;p__Bacteroidota;c__Bacteroidia;o__Bacteroidales;f__Bacteroidaceae;g__Prevotella	97.2	RaFAH;90.10 iPHoP-RF;90.10
GT77_NODE_251_length_95966_cov_49.402300	27.02	d__Bacteria;p__Bacteroidota;c__Bacteroidia;o__Bacteroidales;f__Bacteroidaceae;g__Bacteroides	97	CRISPR;92.70 RaFAH;85.40 iPHoP-RF;65.80
GT77_NODE_277_length_89971_cov_175.581743_1	30.69	d__Bacteria;p__Bacteroidota;c__Bacteroidia;o__Bacteroidales;f__Bacteroidaceae;g__Bacteroides	97.9	iPHoP-RF;93.40 RaFAH;88.50 CRISPR;51.60
GT77_NODE_315_length_81590_cov_199.925504_1	70.69	d__Bacteria;p__Bacteroidota;c__Bacteroidia;o__Bacteroidales;f__Bacteroidaceae;g__Bacteroides	99.1	iPHoP-RF;94.70 RaFAH;93.60
GT77_NODE_362_length_75243_cov_31.030537	20.7	d__Bacteria;p__Bacteroidota;c__Bacteroidia;o__Bacteroidales;f__Tannerellaceae;g__Parabacteroides	90.7	iPHoP-RF;93.10 CRISPR;78.90
GT77_NODE_36_length_225677_cov_199.542717_1	86.84	d__Bacteria;p__Bacteroidota;c__Bacteroidia;o__Bacteroidales;f__Bacteroidaceae;g__Bacteroides	99.3	RaFAH;95.80 iPHoP-RF;93.40
GT77_NODE_409_length_69567_cov_25.825785_1	79.84	d__Bacteria;p__Bacteroidota;c__Bacteroidia;o__Bacteroidales;f__Bacteroidaceae;g__Bacteroides	90.8	RaFAH;89.00 iPHoP-RF;69.10
GT77_NODE_559_length_53438_cov_22.970346	24.77	d__Bacteria;p__Bacteroidota;c__Bacteroidia;o__Bacteroidales;f__Bacteroidaceae;g__Bacteroides	99.1	CRISPR;97.90 iPHoP-RF;97.10 RaFAH;82.20
GT77_NODE_591_length_51172_cov_49.180234	15.44	d__Bacteria;p__Firmicutes;c__Bacilli;o__Staphylococcales;f__Staphylococcaceae;g__Staphylococcus	93.5	iPHoP-RF;95.40
GT77_NODE_593_length_50677_cov_20.446782	70.24	d__Bacteria;p__Bacteroidota;c__Bacteroidia;o__Bacteroidales;f__Bacteroidaceae;g__Bacteroides	100	RaFAH;98.60 iPHoP-RF;96.70 CRISPR;80.00
GT77_NODE_727_length_43402_cov_6.998408_1	64.95	d__Bacteria;p__Bacteroidota;c__Bacteroidia;o__Bacteroidales;f__Bacteroidaceae;g__Bacteroides	100	RaFAH;99.30 iPHoP-RF;95.70
GT77_NODE_750_length_42259_cov_47.040565	82.4	d__Bacteria;p__Bacteroidota;c__Bacteroidia;o__Bacteroidales;f__Bacteroidaceae;g__Bacteroides	99.7	RaFAH;97.90 iPHoP-RF;91.80
GT77_NODE_755_length_41887_cov_21.708002	5.28	d__Bacteria;p__Proteobacteria;c__Alphaproteobacteria;o__Rhizobiales;f__Rhizobiaceae;g__Liberibacter	90.3	iPHoP-RF;92.80
GT77_NODE_774_length_40449_cov_74.153241	13.29	d__Bacteria;p__Bacteroidota;c__Bacteroidia;o__Bacteroidales;f__Rikenellaceae;g__Alistipes	97.9	iPHoP-RF;94.10 RaFAH;87.70
GT77_NODE_807_length_38265_cov_30.768490	67.77	d__Bacteria;p__Bacteroidota;c__Bacteroidia;o__Bacteroidales;f__Bacteroidaceae;g__Bacteroides	99.9	RaFAH;98.10 iPHoP-RF;94.10
GT77_NODE_83_length_168865_cov_43.812428	15.72	d__Bacteria;p__Firmicutes_A;c__Clostridia;o__Oscillospirales;f__Acutalibacteraceae;g__Ruminococcus_E	92.6	iPHoP-RF;94.70
GT88_NODE_1141_length_35107_cov_311.513979	5.65	d__Bacteria;p__Bacteroidota;c__Bacteroidia;o__Bacteroidales;f__Rikenellaceae;g__Alistipes	98.1	CRISPR;98.60 iPHoP-RF;84.20
GT88_NODE_1198_length_33891_cov_20.104741	51.08	d__Bacteria;p__Firmicutes_A;c__Clostridia;o__Lachnospirales;f__Lachnospiraceae;g__Enterocloster	98.8	CRISPR;99.10 iPHoP-RF;79.80
GT88_NODE_1730_length_24577_cov_24.580662	47.2	d__Bacteria;p__Bacteroidota;c__Bacteroidia;o__Bacteroidales;f__Bacteroidaceae;g__Bacteroides	92.2	iPHoP-RF;94.40
GT88_NODE_213_length_105896_cov_690.577848	32.95	d__Bacteria;p__Proteobacteria;c__Alphaproteobacteria;o__Rickettsiales;f__Rickettsiaceae;g__GCA-2402195	92.2	iPHoP-RF;94.40
GT88_NODE_2189_length_19621_cov_179.093785	35.06	d__Bacteria;p__Bacteroidota;c__Bacteroidia;o__Bacteroidales;f__Bacteroidaceae;g__Bacteroides	92.2	iPHoP-RF;94.40
GT88_NODE_223_length_103378_cov_19.242792	8.72	d__Bacteria;p__Proteobacteria;c__Gammaproteobacteria;o__SAR86;f__TMED112;g__TMED112	93.5	iPHoP-RF;95.40
GT88_NODE_282_length_91227_cov_245.048282	14.54	d__Bacteria;p__Bacteroidota;c__Bacteroidia;o__Bacteroidales;f__UBA12077;g__UBA12077	90.3	iPHoP-RF;92.80
GT88_NODE_3283_length_13403_cov_288.955274	4.78	d__Bacteria;p__Firmicutes_A;c__Clostridia;o__Lachnospirales;f__Lachnospiraceae;g__Clostridium_Q	95.2	CRISPR;96.60
GT88_NODE_476_length_67438_cov_209.178858	94.57	d__Bacteria;p__Bacteroidota;c__Bacteroidia;o__Bacteroidales;f__Bacteroidaceae;g__Phocaeicola	94.9	iPHoP-RF;96.40
GT88_NODE_895_length_42576_cov_86.688248	29.98	d__Bacteria;p__Bacteroidota;c__Bacteroidia;o__Bacteroidales;f__Bacteroidaceae;g__Bacteroides	95.3	iPHoP-RF;96.70
GT99_NODE_1027_length_38421_cov_20.385810	7.01	d__Bacteria;p__Bacteroidota;c__Bacteroidia;o__Bacteroidales;f__Bacteroidaceae;g__Bacteroides	90.7	iPHoP-RF;93.10
GT99_NODE_217_length_104884_cov_20.841885	26.43	d__Bacteria;p__Bacteroidota;c__Bacteroidia;o__Bacteroidales;f__Bacteroidaceae;g__Bacteroides	90.3	iPHoP-RF;92.80
GT99_NODE_251_length_99672_cov_20.556341_1	43.87	d__Bacteria;p__Bacteroidota;c__Bacteroidia;o__Bacteroidales;f__Bacteroidaceae;g__Bacteroides	91.4	iPHoP-RF;93.70
GT99_NODE_389_length_75630_cov_11.344664	15.92	d__Bacteria;p__Bacteroidota;c__Bacteroidia;o__Bacteroidales;f__Bacteroidaceae;g__Bacteroides	93.5	iPHoP-RF;95.40
GT99_NODE_444_length_69184_cov_9.248130	33.01	d__Bacteria;p__Bacteroidota;c__Bacteroidia;o__Bacteroidales;f__Bacteroidaceae;g__Prevotella	94.5	iPHoP-RF;96.10
GT99_NODE_600_length_57763_cov_231.836782	85.84	d__Bacteria;p__Firmicutes_A;c__Clostridia;o__Lachnospirales;f__Lachnospiraceae;g__Roseburia	99	CRISPR;99.20 iPHoP-RF;53.30
GT99_NODE_638_length_55718_cov_15.117511	23.18	d__Bacteria;p__Bacteroidota;c__Bacteroidia;o__Bacteroidales;f__Bacteroidaceae;g__Bacteroides	95.3	iPHoP-RF;96.70
GT99_NODE_723_length_50694_cov_7.813326	51.13	d__Bacteria;p__Bacteroidota;c__Bacteroidia;o__Bacteroidales;f__Bacteroidaceae;g__Prevotellamassilia	97	CRISPR;97.90 iPHoP-RF;75.70
GT99_NODE_786_length_47269_cov_131.159868	51.07	d__Bacteria;p__Bacteroidota;c__Bacteroidia;o__Bacteroidales;f__Tannerellaceae;g__Parabacteroides	98.1	CRISPR;98.60 iPHoP-RF;61.90
GT99_NODE_80_length_159205_cov_20.303607_1	63.46	d__Bacteria;p__Bacteroidota;c__Bacteroidia;o__Bacteroidales;f__Bacteroidaceae;g__Bacteroides	94.5	iPHoP-RF;96.10
GT99_NODE_858_length_44676_cov_23.070236	55.83	d__Bacteria;p__Firmicutes_A;c__Clostridia;o__Clostridiales;f__Clostridiaceae;g__Haloimpatiens	95.2	CRISPR;96.60
GT99_NODE_975_length_40215_cov_19.355080	18.1	d__Bacteria;p__Bacteroidota;c__Bacteroidia;o__Bacteroidales;f__Rikenellaceae;g__Alistipes	95.9	iPHoP-RF;97.10 CRISPR;53.40
